# Supplementary material for: Global gene expression profiling of perirenal brown adipose tissue whitening in goat kids reveals novel genes linked to adipose remodeling
Source: J Anim Sci Biotechnol. 2024 Mar 14;15:47. doi: 10.1186/s40104-024-00994-w (PMC10938744; doi:10.1186/s40104-024-00994-w)
Supplement: Supplementary file 9 — Additional file 9: Table S8. D0 vs D7 and D0 vs D14 and D0 vs D21 and D0 vs D28 co-expressed genes. [file 40104_2024_994_MOESM9_ESM.xlsx]

## Sheet: Sheet1
Table S8 D0 vs D7 and D0 vs D14 and D0 vs D21 and D0 vs D28 co-expressed genes
ID	Symbol	D0-vs-D7-log2fc	D0-vs-D7-pvalue	D0-vs-D7-fdr	D0-vs-D14-log2fc	D0-vs-D14-pvalue	D0-vs-D14-fdr	D0-vs-D21-log2fc	D0-vs-D21-pvalue	D0-vs-D21-fdr	D0-vs-D28-log2fc	D0-vs-D28-pvalue	D0-vs-D28-fdr
ENSCHIG00000000241	PPIF	-1.8172	1.00963e-06	3.8557e-05	-2.77808	4.56329e-15	1.64935e-12	-3.03143	1.56054e-42	4.78697e-39	-4.17908	1.24797e-48	3.07775e-45
ENSCHIG00000000285	DDX50	1.42187	1.30998e-05	0.000300161	1.49927	0.00396036	0.0257227	1.38583	0.00277469	0.016613	2.1954	8.49866e-06	0.000117119
ENSCHIG00000000292	APCDD1	1.88816	2.65689e-05	0.000524214	2.44224	4.52719e-10	4.43742e-08	2.59686	4.13687e-18	9.199e-16	3.25713	2.57208e-12	1.53962e-10
ENSCHIG00000000416	PRXL2A	2.94681	8.01496e-23	1.27243e-19	2.73665	5.78871e-13	1.19558e-10	3.22069	1.03134e-15	1.47146e-13	2.75407	2.50306e-08	6.60926e-07
ENSCHIG00000000437	ANK3	1.94111	2.16348e-05	0.000448544	1.86921	0.00211584	0.016026	2.90046	4.28374e-06	7.15123e-05	2.96717	9.52922e-09	2.74544e-07
ENSCHIG00000000501	KCNH5	3.48609	1.62541e-13	3.76317e-11	4.78546	4.44599e-18	2.44868e-15	5.40886	4.099e-22	1.67649e-19	4.77799	7.39891e-21	1.38236e-18
ENSCHIG00000000785	COQ6	-1.14159	3.71924e-09	3.33678e-07	-1.57294	5.2416e-10	5.05203e-08	-1.45029	3.20532e-10	1.57949e-08	-2.32376	2.00092e-25	6.85369e-23
ENSCHIG00000000850	ANO6	1.31177	6.48939e-06	0.000171298	1.98389	4.88619e-07	1.86514e-05	2.08337	8.31818e-14	8.50533e-12	2.15372	4.5058e-07	8.70863e-06
ENSCHIG00000000921	NBEAL1	1.52757	2.55774e-06	8.09806e-05	1.69902	8.28741e-05	0.00127294	2.55266	6.87226e-20	1.96099e-17	2.21749	7.23962e-10	2.66483e-08
ENSCHIG00000001561	AEN	-1.10943	0.000213605	0.00271974	-1.79505	1.43682e-08	9.33611e-07	-1.79337	1.84801e-09	7.66052e-08	-1.40996	9.75479e-07	1.73824e-05
ENSCHIG00000001878	TEX264	-3.84342	1.94215e-22	2.39812e-19	-1.91766	0.00296213	0.0207636	-2.61504	3.37352e-07	7.56729e-06	-3.41098	1.14986e-11	5.81101e-10
ENSCHIG00000001972	FJX1	1.27539	0.00289389	0.0200248	1.76258	0.00013238	0.00184916	2.3613	3.59558e-07	7.94915e-06	2.28162	0.00151481	0.00875722
ENSCHIG00000002460	USP2	-2.47002	9.13776e-10	9.49046e-08	-3.47016	1.16849e-13	3.00327e-11	-3.07666	6.84608e-23	3.11116e-20	-3.53342	3.19269e-19	4.86038e-17
ENSCHIG00000002739	PIGK	1.40538	5.55351e-06	0.000150895	1.51101	2.74682e-06	8.12524e-05	1.55872	9.62475e-06	0.000143494	1.60458	1.58373e-05	0.000202163
ENSCHIG00000002940	ECHDC1	2.08961	1.19248e-06	4.38808e-05	2.82902	1.33237e-09	1.15866e-07	3.06658	5.81334e-11	3.34881e-09	3.09951	4.24819e-08	1.06689e-06
ENSCHIG00000003005	LIN9	1.78088	0.00574974	0.0328518	2.04307	0.00851256	0.0447325	2.1921	0.0045822	0.0244983	2.3193	0.00205199	0.0111516
ENSCHIG00000003131	TIMM50	-1.05441	3.79714e-08	2.52681e-06	-1.32737	6.9839e-08	3.40826e-06	-1.26355	8.66641e-10	3.79775e-08	-1.47671	2.56288e-15	2.43099e-13
ENSCHIG00000003148	ALAS1	-1.1295	1.07534e-08	8.72283e-07	-1.39704	1.83898e-05	0.000394613	-1.22641	1.92503e-06	3.54125e-05	-1.30049	1.70527e-06	2.86481e-05
ENSCHIG00000003163	SLC6A4	2.64895	2.15465e-08	1.54481e-06	2.45854	5.83788e-06	0.000151392	4.21607	2.85505e-21	1.03034e-18	3.13068	1.55185e-08	4.34907e-07
ENSCHIG00000003347	-	-1.26752	5.71608e-06	0.000154934	-1.67603	3.00216e-08	1.76259e-06	-1.31944	1.79658e-06	3.35015e-05	-1.74652	4.79626e-11	2.24025e-09
ENSCHIG00000003808	IDH2	-2.69198	1.46944e-12	2.96907e-10	-3.72041	1.44806e-16	6.44165e-14	-4.46187	2.90494e-27	1.87598e-24	-4.7515	8.54833e-28	3.51365e-25
ENSCHIG00000003902	IGSF3	1.37264	0.000213898	0.00271974	2.13252	5.2572e-06	0.000139781	2.08355	1.24286e-05	0.000178362	2.52916	3.22615e-05	0.000370752
ENSCHIG00000004259	ATF7IP	1.57839	4.4374e-05	0.000797942	1.57815	0.000288574	0.00339536	1.26364	0.00831945	0.0395032	1.69167	4.34232e-05	0.000469694
ENSCHIG00000004293	CLDN4	5.77587	9.29125e-16	3.1289e-13	6.95896	6.39873e-26	1.23346e-22	7.79132	4.67647e-28	3.69213e-25	7.26576	2.92387e-15	2.73896e-13
ENSCHIG00000004311	SEC14L6	-1.38329	0.0006892	0.00689386	-3.58956	9.14642e-09	6.22279e-07	-3.03434	2.17295e-08	6.92572e-07	-5.44938	5.22979e-15	4.68704e-13
ENSCHIG00000004374	RB1	1.75521	9.66137e-08	5.45009e-06	1.8169	0.00172934	0.0136809	1.60426	0.000480924	0.00403069	2.49786	9.4992e-05	0.000901036
ENSCHIG00000004441	NET1	2.11972	7.50096e-06	0.000190316	2.14555	1.56762e-05	0.000348674	2.68765	6.26112e-08	1.75799e-06	2.0032	0.000113491	0.00104515
ENSCHIG00000004465	RUFY3	1.74783	1.22719e-08	9.6722e-07	1.96317	0.000269712	0.00321684	1.71712	9.32215e-05	0.000994633	1.91298	0.000127694	0.00115186
ENSCHIG00000005534	HOXA5	-1.02277	0.0042004	0.0262685	-1.88893	1.85956e-06	5.76614e-05	-1.72397	1.34259e-06	2.574e-05	-3.18278	0.000135619	0.00121535
ENSCHIG00000005911	EPC1	1.1657	0.000663759	0.00668753	1.12479	0.00303263	0.0211425	1.12943	0.00935243	0.0432872	1.53081	0.000200477	0.00167485
ENSCHIG00000006134	-	1.24564	0.000620373	0.00633124	1.6127	0.000191887	0.00245234	1.9024	5.56778e-06	8.93028e-05	1.80952	0.00041913	0.00307636
ENSCHIG00000006252	SLC46A3	1.88573	0.000780064	0.0075342	2.10139	0.000115507	0.00165341	2.99317	1.18284e-09	5.11038e-08	1.80321	0.000711299	0.00470549
ENSCHIG00000006314	N4BP2L1	1.83213	0.00016627	0.00225737	2.27075	0.0005512	0.00563676	2.43975	7.58335e-07	1.54053e-05	2.22467	0.00014798	0.00130712
ENSCHIG00000006455	RILPL2	-1.95306	2.77575e-09	2.63649e-07	-1.37992	0.00129374	0.0109261	-1.93416	3.86908e-05	0.000472374	-2.9585	1.29942e-07	2.9133e-06
ENSCHIG00000006555	RNF169	1.10936	0.00413863	0.0260139	1.20016	0.00499403	0.0303773	1.3415	0.00335085	0.0191678	1.55899	9.80403e-05	0.000926036
ENSCHIG00000006568	ZC3H7A	1.29073	0.00797449	0.0418614	1.48702	0.00268959	0.0192499	1.60838	0.00142782	0.00975008	1.49736	0.00781327	0.0325482
ENSCHIG00000006700	ATP11B	1.83454	0.000117522	0.00174572	1.92226	0.000155716	0.00210892	1.68069	0.00146863	0.0099724	2.76173	6.51186e-08	1.55616e-06
ENSCHIG00000006876	OGDH	-1.10116	1.50726e-10	1.88204e-08	-1.36514	4.25677e-05	0.000769278	-1.08238	8.07954e-08	2.21286e-06	-1.57888	2.48727e-12	1.49612e-10
ENSCHIG00000007140	NIT1	-1.22234	3.96446e-14	1.10143e-11	-1.7893	2.38542e-21	2.50816e-18	-1.41536	2.15735e-16	3.43774e-14	-2.96926	5.44129e-34	4.19937e-31
ENSCHIG00000007211	LMOD1	-8.22882	0.005257	0.0309106	-8.22882	0.00767932	0.0416404	-8.22882	0.00721698	0.0352939	-8.22882	0.00480258	0.0222133
ENSCHIG00000007232	ADAM10	1.06337	0.00432663	0.0268764	1.21571	0.0020581	0.0157122	1.41679	0.00126014	0.00881019	1.49837	0.000791298	0.00514907
ENSCHIG00000007337	SLC25A12	-1.38244	9.68523e-05	0.00150114	-1.47659	7.81579e-05	0.00121829	-1.91931	2.12018e-10	1.09766e-08	-1.8712	4.62745e-09	1.40433e-07
ENSCHIG00000007459	TFPI	2.97223	1.37734e-06	4.87465e-05	3.38352	2.38424e-15	9.19204e-13	4.07155	1.40031e-17	2.77126e-15	3.87625	1.3572e-16	1.46803e-14
ENSCHIG00000007515	ZNF672	-1.51591	5.46144e-11	8.42958e-09	-1.93793	3.67858e-12	6.64789e-10	-1.33165	9.64943e-09	3.32883e-07	-2.37555	1.10233e-10	4.78619e-09
ENSCHIG00000007522	EPS8	1.10269	6.89807e-05	0.00114075	1.44412	0.000116596	0.00166694	1.34068	0.000757603	0.00581557	1.90786	1.50626e-06	2.57945e-05
ENSCHIG00000007574	ATP5IF1	-1.08186	0.000309111	0.00368184	-1.77354	3.68294e-10	3.67215e-08	-1.48519	2.57207e-08	8.07144e-07	-1.43726	2.82238e-09	9.03968e-08
ENSCHIG00000007615	RNF8	1.36571	0.00131792	0.0111424	1.56855	0.00395515	0.025714	1.78803	0.000581515	0.0046942	1.73734	0.00179185	0.0100069
ENSCHIG00000007761	CPED1	1.59918	2.32078e-05	0.000474097	1.76278	0.000188517	0.00241996	2.12931	2.45165e-05	0.00032173	2.13065	2.19418e-06	3.57416e-05
ENSCHIG00000007845	RSC1A1	1.84237	2.77735e-05	0.000544101	1.6928	0.000635718	0.00627953	2.54878	3.22971e-17	6.00432e-15	2.47728	5.11235e-10	1.97231e-08
ENSCHIG00000007877	ACO2	-1.57071	4.11415e-17	2.01818e-14	-2.10703	4.2763e-11	5.49552e-09	-1.99772	1.33584e-17	2.68701e-15	-2.89161	8.80334e-32	5.26665e-29
ENSCHIG00000007892	DUSP14	-1.37031	0.000419704	0.00470178	-2.02509	0.00536668	0.0321279	-1.01181	0.000125787	0.00128297	-1.10516	3.7968e-05	0.000422548
ENSCHIG00000008265	ATP8A1	1.63912	7.24893e-05	0.00118992	1.53958	0.00724547	0.0399243	1.55039	0.00333868	0.019116	1.50667	0.00819963	0.0337257
ENSCHIG00000008334	-	-1.60142	1.87894e-05	0.000403445	-2.74186	4.22325e-09	3.19255e-07	-2.62574	1.16407e-08	3.93989e-07	-2.90853	1.61692e-11	8.03961e-10
ENSCHIG00000008351	IL17RC	-1.05467	0.000917102	0.00854296	-1.10772	0.00223863	0.0167369	-1.7969	4.33283e-06	7.21354e-05	-1.567	6.62487e-06	9.43318e-05
ENSCHIG00000008501	EPOP	-1.29149	0.00355705	0.0233114	-1.87161	0.000636219	0.00627953	-1.37653	0.00282086	0.0168101	-1.64163	0.000515473	0.00364963
ENSCHIG00000008525	STEAP4	2.06228	0.00218695	0.0163771	2.54674	0.000318867	0.00368802	2.72845	0.00317397	0.0183614	2.27886	0.00182718	0.0101537
ENSCHIG00000008585	-	1.87976	0.000269392	0.00326829	2.92011	5.66503e-11	6.97039e-09	2.75531	1.6257e-05	0.000223951	1.83553	0.000120554	0.00109651
ENSCHIG00000008689	DCTPP1	-1.63494	6.30124e-08	3.8497e-06	-2.05222	3.44317e-10	3.46293e-08	-1.75131	4.91735e-08	1.42302e-06	-2.0075	5.87314e-11	2.71242e-09
ENSCHIG00000008705	ELL2	1.67807	0.000479276	0.00519628	1.57967	0.00141135	0.0116932	1.94616	1.20225e-07	3.07967e-06	2.30727	1.11155e-09	3.91614e-08
ENSCHIG00000008800	GJC1	1.45577	2.58543e-06	8.13934e-05	1.64076	1.97069e-05	0.00041822	1.91441	9.65822e-09	3.32883e-07	2.15035	8.10056e-10	2.94655e-08
ENSCHIG00000008914	KIAA1522	-1.08027	0.00260983	0.0186672	-1.55289	2.44164e-05	0.000499484	-1.4141	1.62625e-05	0.000223951	-1.69669	7.29825e-06	0.0001025
ENSCHIG00000008917	NMRK2	-4.85391	3.90901e-16	1.44803e-13	-6.6265	1.46172e-19	9.21334e-17	-6.65483	3.16948e-11	2.015e-09	-10.3635	3.81353e-27	1.44939e-24
ENSCHIG00000008944	NRIP1	2.50803	1.09938e-06	4.11362e-05	3.50326	5.1931e-12	9.10052e-10	3.97952	4.4141e-14	4.79301e-12	3.87952	5.65075e-23	1.45165e-20
ENSCHIG00000008950	ZBTB10	2.37308	4.67781e-10	5.47205e-08	2.31976	8.58649e-09	5.87641e-07	2.59098	1.1486e-11	7.7864e-10	3.29676	8.30734e-09	2.42744e-07
ENSCHIG00000009086	WDR48	1.31277	0.00139212	0.0115966	1.78427	0.000112871	0.0016281	1.67921	0.000967348	0.00705822	1.78236	0.00032906	0.00252027
ENSCHIG00000009133	MLYCD	-1.02081	4.56352e-14	1.20748e-11	-1.30388	1.43847e-09	1.2324e-07	-1.213	2.5352e-17	4.78568e-15	-1.51702	2.60413e-17	3.11763e-15
ENSCHIG00000009187	-	-1.2688	5.62462e-17	2.60301e-14	-1.51483	3.39605e-10	3.4455e-08	-1.51435	8.41522e-13	7.4284e-11	-2.28725	3.86191e-21	7.80676e-19
ENSCHIG00000009231	MPEG1	1.77978	0.00705675	0.03818	3.08211	1.23761e-06	4.10149e-05	3.01298	2.06152e-06	3.75294e-05	2.43767	0.000322493	0.00249159
ENSCHIG00000009282	BCS1L	-1.25641	6.15885e-08	3.82365e-06	-1.40853	5.86846e-05	0.000984439	-1.77724	1.00103e-19	2.72949e-17	-1.94612	2.14992e-07	4.53174e-06
ENSCHIG00000009432	ABTB2	-1.26616	3.09267e-06	9.39041e-05	-1.34138	0.00030286	0.00352048	-2.11523	1.34035e-22	5.67109e-20	-1.88229	1.471e-05	0.000189737
ENSCHIG00000009453	-	-1.34819	6.62684e-16	2.30138e-13	-1.36839	7.11675e-12	1.17589e-09	-1.39183	6.33997e-15	7.85773e-13	-1.71949	1.02808e-20	1.82304e-18
ENSCHIG00000009471	ZDHHC17	1.2108	0.00020966	0.00269048	1.391	0.00289761	0.0204602	1.80102	1.63237e-06	3.0814e-05	1.54645	3.5563e-05	0.000401365
ENSCHIG00000009483	-	-1.07766	8.15974e-05	0.00131229	-1.80184	3.33606e-08	1.91014e-06	-1.24311	3.09639e-06	5.42754e-05	-2.05264	2.13857e-13	1.54215e-11
ENSCHIG00000009631	SP4	2.14568	2.68157e-09	2.61406e-07	2.23777	7.99245e-05	0.00123749	1.97575	0.000105538	0.00110115	2.76022	1.12446e-09	3.92795e-08
ENSCHIG00000009681	TCF7L2	1.56695	3.32432e-05	0.000636952	1.75009	0.000187227	0.00240977	2.08607	0.00193972	0.0125002	2.40585	3.3655e-07	6.75896e-06
ENSCHIG00000009782	OAF	-1.12106	0.00046464	0.00508724	-1.58046	0.000103275	0.00151391	-1.26234	9.71068e-05	0.00102627	-2.11507	3.92419e-07	7.72778e-06
ENSCHIG00000009849	PRADC1	-1.14837	5.46265e-06	0.00014879	-1.95042	2.02736e-07	8.55782e-06	-1.57234	3.6664e-07	8.0766e-06	-1.94881	3.22213e-09	1.01617e-07
ENSCHIG00000009880	-	1.5571	1.84181e-05	0.000396667	1.44295	0.00675229	0.0380034	1.92343	1.95131e-06	3.57886e-05	1.72102	5.86781e-05	0.000600465
ENSCHIG00000009966	CDH19	1.9645	2.49267e-05	0.000501387	1.83757	0.000623634	0.00619137	2.09686	0.000212944	0.00201762	2.37697	5.65554e-07	1.06797e-05
ENSCHIG00000010133	CYBRD1	1.21739	0.00457256	0.0280601	1.90306	0.000408692	0.00447203	2.30374	1.80033e-07	4.32291e-06	1.89695	7.69474e-05	0.000756047
ENSCHIG00000010182	ADORA1	1.29585	0.00112694	0.00995818	1.63442	0.000344915	0.00394979	1.62219	0.00195313	0.0125734	1.63183	0.00555839	0.0249965
ENSCHIG00000010260	-	1.90177	9.40177e-13	1.93485e-10	2.10469	6.89242e-07	2.48342e-05	1.23458	0.00410631	0.0225333	2.76471	7.2969e-06	0.0001025
ENSCHIG00000010331	DNAH7	2.36923	0.0011097	0.00982641	2.47393	0.00563236	0.0333558	2.9386	0.00083858	0.00631235	2.75489	0.000615673	0.00418804
ENSCHIG00000010391	THRSP	1.97444	9.20192e-05	0.00143827	3.0166	3.07413e-05	0.000597569	3.55174	2.93924e-08	9.08424e-07	2.83861	0.000245895	0.00198568
ENSCHIG00000010416	OSBPL8	1.0073	0.00858644	0.0441764	1.08064	0.00492826	0.0300793	1.20924	0.00387566	0.0215373	1.29377	0.000609085	0.00415705
ENSCHIG00000010429	BMP5	2.26919	3.61683e-05	0.000673263	2.14086	0.00203369	0.0155876	2.10692	0.00514995	0.0269344	2.79675	3.99597e-05	0.000439165
ENSCHIG00000010436	MAN1A1	1.72253	1.39146e-06	4.90899e-05	2.29883	2.54667e-10	2.7273e-08	2.40625	1.80942e-12	1.51193e-10	2.34681	7.97647e-08	1.85231e-06
ENSCHIG00000010454	KLHDC7A	-1.45261	2.16416e-05	0.000448544	-2.17749	0.000101861	0.0015008	-3.39811	4.39678e-22	1.74027e-19	-4.71334	8.70847e-30	4.47434e-27
ENSCHIG00000010494	PROS1	1.43672	1.36423e-06	4.84935e-05	1.66454	5.07671e-06	0.000135293	1.89747	3.92275e-06	6.62065e-05	1.75954	5.13052e-06	7.57659e-05
ENSCHIG00000010506	RIT1	1.96378	2.39979e-05	0.000488442	2.00793	0.000583825	0.00586763	2.38948	2.37431e-05	0.00031342	2.13913	0.000346723	0.00262619
ENSCHIG00000010626	TBL1XR1	1.24447	0.000876167	0.00825856	1.41504	0.00125022	0.0106565	1.61651	0.000386505	0.00335195	1.60761	0.000382024	0.0028395
ENSCHIG00000010676	C21orf91	2.51129	7.26211e-06	0.000186396	2.72568	2.0632e-06	6.33315e-05	2.51894	2.80583e-05	0.000359369	3.54507	1.97021e-10	8.2917e-09
ENSCHIG00000010686	STAP2	-2.23112	7.82213e-10	8.3584e-08	-2.7668	1.65604e-09	1.38796e-07	-1.74808	9.91647e-07	1.9625e-05	-2.20627	1.00371e-11	5.15697e-10
ENSCHIG00000010687	RBM45	1.27144	7.75073e-06	0.000195759	1.06668	0.00144554	0.0119082	1.07737	0.00671755	0.0333702	1.29715	3.78178e-05	0.000421506
ENSCHIG00000010771	STK3	1.31458	0.0016549	0.0132235	1.3503	0.00705832	0.0391167	1.2752	0.0110332	0.0495162	1.7104	0.000430654	0.00314411
ENSCHIG00000010873	-	1.12219	0.00664247	0.0364355	1.40773	0.00132136	0.0110986	1.45279	0.00170662	0.0112989	1.40544	0.00151842	0.00877393
ENSCHIG00000010886	TMEM238	-1.41843	1.43312e-09	1.4348e-07	-1.98341	7.31417e-08	3.52482e-06	-2.258	3.37469e-12	2.58797e-10	-2.00038	2.52928e-11	1.21356e-09
ENSCHIG00000010994	METTL17	-1.09659	1.20208e-08	9.54196e-07	-2.97728	2.7223e-07	1.10867e-05	-2.12928	4.75175e-09	1.75614e-07	-2.89152	1.07878e-06	1.90854e-05
ENSCHIG00000010996	GTF2E1	1.44876	0.00314801	0.0212797	1.88682	0.00241935	0.0177552	2.17856	2.71898e-05	0.00035044	2.41168	1.45359e-07	3.20075e-06
ENSCHIG00000011031	ZMYM2	1.13024	0.000144127	0.00203518	1.28462	0.000385961	0.00432561	1.57218	1.87565e-06	3.466e-05	1.80092	4.61478e-06	6.90593e-05
ENSCHIG00000011037	UCP1	-1.22786	1.75048e-05	0.000378465	-2.80999	1.32071e-13	3.32072e-11	-3.11341	3.17398e-31	4.86809e-28	-3.36208	1.42151e-11	7.0966e-10
ENSCHIG00000011040	FBXL5	1.48101	7.3889e-07	2.9326e-05	1.49407	7.36666e-05	0.00117037	1.60981	3.23391e-05	0.000407201	2.01153	6.76441e-08	1.60408e-06
ENSCHIG00000011104	SLC12A6	1.02875	0.000866036	0.00819273	1.44573	7.91852e-06	0.000196115	1.86882	1.75959e-09	7.36866e-08	1.51418	1.05252e-05	0.000140766
ENSCHIG00000011113	-	1.31021	0.00239304	0.0174844	1.93352	0.000644495	0.00633324	1.45476	0.00583588	0.029836	2.37936	0.00019325	0.0016266
ENSCHIG00000011238	CEP120	1.0443	0.000985064	0.0089877	1.18265	0.00934148	0.0478069	1.56881	7.23024e-05	0.00079708	1.59623	5.07559e-05	0.000536767
ENSCHIG00000011255	PYGM	-2.62237	6.89803e-10	7.66578e-08	-2.14343	0.000239785	0.00294724	-1.84418	0.000153357	0.00151995	-1.83305	5.91459e-05	0.000604749
ENSCHIG00000011367	PURB	1.17312	0.00200984	0.0153402	1.26396	0.00939574	0.0479784	1.60351	0.00050222	0.00416421	1.69145	0.000204831	0.00170776
ENSCHIG00000011407	MRPL41	-1.11261	1.71232e-08	1.2686e-06	-1.65009	1.20649e-10	1.39543e-08	-1.0634	1.19635e-08	4.03275e-07	-1.2368	5.23403e-09	1.57802e-07
ENSCHIG00000011533	-	3.8953	0.000231368	0.00288672	3.96101	0.00281133	0.0199433	4.48199	0.000493692	0.00411521	4.07382	0.000150377	0.00132284
ENSCHIG00000011534	EDNRB	1.29588	0.00150756	0.0123097	1.24606	0.00273828	0.0195018	1.81888	0.000263874	0.00243061	2.29104	4.53331e-05	0.000487786
ENSCHIG00000011562	OLR1	3.20945	0.000204013	0.00264241	3.74595	0.00396093	0.0257227	3.26053	0.000949676	0.00696089	3.07682	0.00203057	0.0110743
ENSCHIG00000011585	-	1.52554	0.00114013	0.0100361	1.84095	0.00428562	0.0272207	1.73393	0.00521182	0.0271661	1.94091	0.00454038	0.021231
ENSCHIG00000011590	ANXA3	1.41844	1.61181e-06	5.56274e-05	1.22602	0.003588	0.0238911	1.2813	0.00498439	0.0262152	1.22053	0.00457766	0.0213411
ENSCHIG00000011594	SH3D19	1.34395	0.00170047	0.0134332	2.2271	2.92721e-05	0.000574807	2.28732	8.12548e-23	3.5607e-20	2.71901	6.78508e-09	2.01122e-07
ENSCHIG00000011686	MCTP1	1.40157	0.00860771	0.0442485	2.9301	1.45984e-06	4.71634e-05	3.01294	2.21674e-07	5.18083e-06	2.63604	7.65133e-08	1.7903e-06
ENSCHIG00000011689	ADAM23	1.64078	0.000730128	0.007176	1.84071	0.000392454	0.00435778	1.97126	0.000938858	0.00691464	2.30302	3.47948e-07	6.96518e-06
ENSCHIG00000011710	CLIC4	1.17885	0.000684415	0.00685835	1.26203	0.000768805	0.00725925	1.59043	6.02296e-05	0.00068491	1.87323	8.47452e-06	0.00011702
ENSCHIG00000011720	CREBRF	1.8371	8.06672e-06	0.00020236	2.08982	5.44826e-08	2.82576e-06	2.21378	8.29958e-08	2.25168e-06	2.55075	1.19575e-10	5.15553e-09
ENSCHIG00000011734	-	1.09608	7.27867e-05	0.00119304	1.21213	0.00114245	0.00989785	1.47329	5.79395e-05	0.000664409	1.53394	0.000162249	0.00140993
ENSCHIG00000011786	CCDC106	-1.46812	0.00021525	0.00272756	-1.96031	0.00517509	0.0311421	-2.07515	6.97427e-06	0.000108873	-1.39473	0.00058004	0.00399851
ENSCHIG00000011808	GPR137B	1.64726	0.000356784	0.00414392	1.839	0.000166677	0.00222095	2.32231	5.46167e-13	5.0011e-11	2.07153	3.83166e-06	5.8913e-05
ENSCHIG00000011940	C9orf3	1.15398	0.00160046	0.0129164	1.24435	0.00249273	0.0181784	1.51761	0.00353938	0.0200407	1.69036	5.92238e-06	8.63225e-05
ENSCHIG00000012133	FAM170B	-4.42884	1.683e-05	0.000366728	-7.12928	4.00601e-06	0.000110132	-7.12928	3.50852e-06	6.02091e-05	-7.80735	1.31554e-07	2.94408e-06
ENSCHIG00000012150	MTURN	2.35887	1.16342e-10	1.46922e-08	2.57122	3.34071e-10	3.41935e-08	2.76621	5.2828e-11	3.07204e-09	3.01956	3.06388e-17	3.59816e-15
ENSCHIG00000012265	SLC26A2	1.31211	0.00560847	0.0323105	1.80074	0.00497086	0.0302913	2.01889	1.06931e-05	0.000156755	1.60117	0.00604708	0.0267168
ENSCHIG00000012317	EIF4A2	2.2312	5.55976e-11	8.46379e-09	2.30307	1.69654e-08	1.06642e-06	2.08047	1.61311e-06	3.05446e-05	2.75181	6.24028e-09	1.85867e-07
ENSCHIG00000012333	HSD17B4	1.34218	0.000506051	0.00542309	1.24616	0.00217508	0.0163463	1.49423	0.00147427	0.00999961	1.24884	0.00733983	0.0310436
ENSCHIG00000012405	-	-1.00138	1.5296e-08	1.15636e-06	-1.25032	1.739e-07	7.44936e-06	-1.2393	4.20229e-10	1.99714e-08	-1.3899	4.88671e-12	2.739e-10
ENSCHIG00000012464	GRAMD1B	-1.58496	0.000579742	0.00600436	-1.95498	1.01276e-05	0.000239054	-2.68631	2.27548e-12	1.82485e-10	-3.22724	5.51417e-09	1.65037e-07
ENSCHIG00000012505	MSRB3	1.17193	5.39402e-07	2.30615e-05	1.52555	8.51193e-09	5.86006e-07	1.57503	1.09803e-08	3.74247e-07	2.14714	4.65178e-12	2.61923e-10
ENSCHIG00000012541	NCK1	1.40961	0.00955587	0.0476422	1.75241	0.00407702	0.026314	1.68016	0.00474706	0.0251283	2.30909	0.000394506	0.00292699
ENSCHIG00000012559	C2CD2	1.80586	0.000383793	0.00437445	2.74087	3.13995e-08	1.82496e-06	3.83906	6.32017e-89	7.75485e-85	2.86095	3.41751e-14	2.73645e-12
ENSCHIG00000012695	OGA	1.71566	2.49196e-05	0.000501387	2.13579	6.0716e-05	0.00101188	1.94087	0.000161074	0.00158617	2.80226	2.68587e-09	8.71011e-08
ENSCHIG00000012712	MRPL16	-1.08239	4.97406e-19	3.47741e-16	-1.41523	3.19339e-08	1.83755e-06	-1.39656	3.53885e-20	1.08554e-17	-1.74397	2.26541e-17	2.7387e-15
ENSCHIG00000012779	GPR183	1.92686	0.00375449	0.0242862	2.21187	0.00112121	0.00975029	2.152	0.0107648	0.0485424	2.59579	4.62572e-05	0.000495567
ENSCHIG00000012814	HLF	1.47747	0.00420803	0.0263013	1.86735	2.15406e-06	6.53906e-05	1.52369	0.00814892	0.0388451	1.6979	0.000591966	0.00406659
ENSCHIG00000012903	RFTN2	2.54464	4.40158e-07	1.94106e-05	2.78284	1.08121e-08	7.2705e-07	2.85415	2.69207e-08	8.39795e-07	2.82155	3.18572e-13	2.21938e-11
ENSCHIG00000012904	MTFP1	-1.50069	6.17008e-05	0.00103734	-2.09017	2.29018e-05	0.000478126	-1.83564	5.3042e-07	1.11252e-05	-2.93981	1.07872e-10	4.70023e-09
ENSCHIG00000012990	DIO1	-2.58496	0.000990598	0.00903077	-4.42089	2.73978e-05	0.000548241	-4.15785	0.000141477	0.00141824	-4.89482	3.41236e-06	5.30616e-05
ENSCHIG00000013024	IL1R1	1.50119	0.00136837	0.0114621	1.56009	0.00563197	0.0333558	1.88852	0.00135647	0.00936631	1.81684	0.00627492	0.0275158
ENSCHIG00000013049	PPP1R15B	1.31044	3.71811e-09	3.33678e-07	1.31651	5.92744e-06	0.000153371	1.22787	0.000700268	0.0054416	1.90078	1.35768e-06	2.35134e-05
ENSCHIG00000013084	SYNE3	1.72139	0.00109613	0.00973727	2.53423	1.09216e-08	7.30167e-07	3.09573	5.66172e-18	1.21876e-15	1.65939	1.94579e-05	0.00024187
ENSCHIG00000013118	ACVR1C	1.14731	0.00190544	0.0147356	1.54483	6.92543e-08	3.39405e-06	2.42493	9.16325e-20	2.5553e-17	1.49845	0.00291328	0.0148261
ENSCHIG00000013151	TNFAIP6	1.97004	8.56171e-06	0.000211907	2.54304	7.03581e-06	0.00017729	2.69071	8.91682e-07	1.78773e-05	3.12873	3.74834e-24	1.10049e-21
ENSCHIG00000013171	CRNKL1	1.23039	1.42469e-05	0.000319589	1.25332	0.00815251	0.0434835	1.24354	0.00240657	0.0147558	1.80874	0.000188384	0.00159216
ENSCHIG00000013185	FGL1	2.22067	1.64366e-06	5.65512e-05	2.49208	1.06977e-06	3.61267e-05	2.25464	6.71742e-06	0.0001054	2.22143	0.000344202	0.00261031
ENSCHIG00000013191	ITCH	1.18843	0.000204753	0.00264276	1.44383	0.000123716	0.0017557	1.84609	8.48467e-10	3.73143e-08	1.7842	2.8952e-07	5.92052e-06
ENSCHIG00000013201	HLA-DRA	1.84534	0.000665695	0.00670097	3.31812	4.93458e-10	4.79608e-08	2.91599	2.75497e-09	1.09751e-07	2.94006	3.60747e-08	9.15303e-07
ENSCHIG00000013261	GOT2	-1.27353	1.24485e-09	1.25764e-07	-1.55214	5.22474e-08	2.76012e-06	-1.36625	3.10112e-10	1.54678e-08	-2.17979	1.03274e-21	2.15843e-19
ENSCHIG00000013266	NOS3	-1.37281	6.30474e-08	3.8497e-06	-2.09165	2.52259e-08	1.53559e-06	-2.25212	8.43338e-14	8.55187e-12	-2.02051	3.159e-13	2.21327e-11
ENSCHIG00000013347	PEX19	1.54957	7.71438e-07	3.05088e-05	1.79937	3.1614e-20	2.61177e-17	2.07455	4.73318e-27	2.90381e-24	1.95371	1.74756e-16	1.87384e-14
ENSCHIG00000013375	GLYAT	2.42737	0.00892423	0.0454306	4.5574	5.32383e-08	2.77367e-06	4.26754	1.12747e-07	2.92474e-06	3.84701	0.000228448	0.00186186
ENSCHIG00000013422	ST3GAL6	1.25156	2.2126e-05	0.000457037	1.18251	0.000828836	0.00770604	1.57107	1.09926e-05	0.000160664	1.63237	0.000227064	0.00185303
ENSCHIG00000013439	AOX1	3.43233	8.07961e-09	6.80217e-07	4.4871	3.24312e-15	1.21e-12	4.86247	9.60599e-57	5.89328e-53	4.43662	1.35851e-17	1.70936e-15
ENSCHIG00000013473	SMG1	1.22313	0.0026826	0.0189872	1.21611	0.00564071	0.0333881	1.82846	9.07567e-09	3.16359e-07	2.09549	3.68208e-07	7.29964e-06
ENSCHIG00000013480	NDUFB7	-1.05407	3.56752e-11	5.66369e-09	-1.37867	7.05817e-08	3.41568e-06	-1.186	5.66401e-17	9.92819e-15	-1.93595	1.62241e-26	5.71598e-24
ENSCHIG00000013496	KIF2A	1.50853	1.20723e-05	0.000284235	1.42194	0.000669303	0.00650517	1.378	0.00497881	0.0262076	1.80679	2.32265e-05	0.000281341
ENSCHIG00000013498	MYO1B	1.47407	0.00059627	0.00613551	1.91308	0.000803735	0.00753322	1.58228	0.00178607	0.0116756	2.99742	2.83972e-06	4.54172e-05
ENSCHIG00000013533	TRIM44	1.26547	0.00115884	0.0101244	1.61713	3.12647e-05	0.000603684	1.45701	0.00188797	0.0122309	1.73243	6.61444e-06	9.4292e-05
ENSCHIG00000013574	NAMPT	1.7271	0.000400156	0.00452384	2.13022	0.000516645	0.0053544	2.01952	5.91113e-05	0.000674694	2.82964	2.0628e-07	4.37051e-06
ENSCHIG00000013578	SLC25A33	1.66087	0.000224217	0.00281261	1.59485	5.59569e-05	0.00094897	1.60189	0.00132454	0.00916647	2.23752	0.00103175	0.00640108
ENSCHIG00000013607	LBR	1.19041	1.46718e-06	5.14346e-05	1.3397	5.72209e-06	0.000148938	1.21078	0.00290259	0.017172	1.22069	0.000101869	0.00095524
ENSCHIG00000013653	INPP5F	1.05184	0.000212219	0.00271079	1.17494	0.000640406	0.00630581	1.19996	0.00140413	0.00961962	1.66244	2.38789e-09	7.87302e-08
ENSCHIG00000013761	NR1D2	1.36244	0.000151134	0.00210999	1.36633	0.000142724	0.00196051	1.69195	0.00036618	0.00320702	1.67482	5.36305e-05	0.000559965
ENSCHIG00000013792	TMEM132C	2.32032	2.1602e-05	0.000448544	2.4954	1.53749e-06	4.88533e-05	2.0902	0.00116483	0.00822824	2.72431	1.91566e-08	5.22612e-07
ENSCHIG00000013801	NDUFA6	-1.17327	4.17692e-17	2.01818e-14	-1.84154	2.31419e-23	2.97399e-20	-1.84076	1.79796e-44	7.35364e-41	-2.5063	2.03062e-36	2.27632e-33
ENSCHIG00000013836	SLC39A10	1.93772	5.02881e-07	2.17452e-05	2.32599	1.91477e-08	1.18429e-06	2.90071	3.1495e-10	1.56152e-08	2.59509	8.47656e-07	1.52814e-05
ENSCHIG00000013949	THOP1	-1.11116	2.18918e-08	1.54958e-06	-1.37247	4.54237e-09	3.38483e-07	-1.71516	1.31972e-15	1.84011e-13	-1.68465	5.87552e-10	2.20216e-08
ENSCHIG00000013984	POLR3H	9.70563	4.04131e-05	0.000737456	10.9489	5.69869e-09	4.16718e-07	10.6287	5.51972e-06	8.8764e-05	10.9944	2.00405e-09	6.71518e-08
ENSCHIG00000013994	AS3MT	2.1964	0.00107672	0.00962639	2.51502	6.11836e-06	0.000157606	2.06316	0.00861393	0.0405887	1.79393	0.0094934	0.0376561
ENSCHIG00000014038	NDUFB4	-1.2962	9.73773e-20	8.6688e-17	-1.73378	1.86387e-23	2.69469e-20	-1.52443	1.65642e-19	4.32432e-17	-1.85907	4.42865e-32	3.03387e-29
ENSCHIG00000014068	FABP3	-4.84186	4.25667e-09	3.72475e-07	-5.03603	9.71038e-08	4.47451e-06	-4.98794	3.42387e-09	1.31696e-07	-6.01179	2.41806e-10	9.97227e-09
ENSCHIG00000014114	ZFP57	1.65344	0.00286576	0.0198961	1.90154	0.00795628	0.0427018	1.89885	0.00273737	0.0164645	2.01123	0.00071872	0.00474694
ENSCHIG00000014118	RASA1	1.18082	6.06291e-05	0.00102087	1.1566	0.00120074	0.0102962	1.2558	0.00080496	0.00613089	1.66572	2.48058e-07	5.14085e-06
ENSCHIG00000014150	MX2	9.01262	1.79044e-11	3.01472e-09	7.44846	2.29518e-07	9.54893e-06	6.22239	0.0104585	0.0476161	6.24793	7.71557e-05	0.000757406
ENSCHIG00000014198	RNF19A	1.2667	0.0040545	0.0256378	1.71315	0.00152148	0.0124013	2.2101	1.39692e-07	3.49087e-06	1.99768	1.13387e-06	1.99171e-05
ENSCHIG00000014205	RBBP5	1.95936	9.37878e-11	1.24079e-08	1.75505	6.21513e-08	3.1254e-06	1.69744	4.35721e-05	0.000517551	2.14712	6.93559e-13	4.5012e-11
ENSCHIG00000014249	DIO2	-3.21426	5.92179e-05	0.00100318	-4.95303	9.2856e-05	0.00139116	-4.14568	0.000510112	0.00422021	-6.52007	1.60409e-06	2.72092e-05
ENSCHIG00000014259	GALE	-2.33975	0.000181965	0.0024131	-3.93289	5.72871e-09	4.16718e-07	-3.05247	7.85691e-05	0.000858453	-3.07943	4.05611e-06	6.13692e-05
ENSCHIG00000014344	CYP2F1	1.92909	0.000488481	0.0052755	2.05863	0.00832959	0.044132	2.4062	0.00046927	0.00394785	3.72602	5.57751e-07	1.05485e-05
ENSCHIG00000014366	SETBP1	1.68521	0.000200033	0.00259996	2.25154	5.501e-07	2.0524e-05	2.42303	2.49378e-07	5.73008e-06	2.38729	1.58768e-08	4.42934e-07
ENSCHIG00000014393	RAB32	-1.3691	4.63054e-06	0.000130276	-1.6758	7.6745e-07	2.7228e-05	-1.38492	4.70654e-06	7.73083e-05	-1.48891	8.39411e-06	0.00011617
ENSCHIG00000014430	AKAP13	1.02838	0.000144628	0.00203824	1.21398	0.000820986	0.00766386	1.30075	0.000976546	0.00711111	1.45409	0.0018396	0.0101951
ENSCHIG00000014467	EPS15	1.43328	1.50152e-08	1.1429e-06	1.50057	1.16629e-06	3.90994e-05	1.52985	3.50687e-06	6.02091e-05	1.5666	1.7726e-07	3.82802e-06
ENSCHIG00000014509	FAM126A	1.15858	0.000154497	0.00213282	1.2467	0.000535636	0.00550682	1.56577	8.41173e-06	0.000128373	1.70629	6.00092e-06	8.72611e-05
ENSCHIG00000014518	ANKRD52	-1.27567	2.2e-07	1.1113e-05	-1.5102	4.55613e-08	2.50935e-06	-1.43975	9.67762e-10	4.21079e-08	-1.23931	1.99017e-09	6.68686e-08
ENSCHIG00000014592	SERINC1	1.40945	4.55661e-06	0.000128849	1.77206	8.59737e-12	1.36215e-09	2.06577	7.71822e-12	5.44268e-10	1.94224	5.22439e-11	2.43102e-09
ENSCHIG00000014630	FAM117B	1.66017	0.00041742	0.0046858	2.06448	0.000102559	0.0015079	2.90356	2.64914e-07	6.06435e-06	2.84813	6.70736e-08	1.59361e-06
ENSCHIG00000014711	DNPH1	-1.11004	5.00662e-19	3.47741e-16	-1.42928	2.04166e-16	8.74588e-14	-1.21022	1.89349e-16	3.057e-14	-1.64905	2.14031e-24	6.59141e-22
ENSCHIG00000014771	LLGL1	1.99834	0.00706687	0.0381962	2.56488	0.000570376	0.00576171	2.90497	0.000123172	0.00125944	2.61891	0.000437089	0.00318355
ENSCHIG00000014839	STX7	1.33646	1.2327e-06	4.49149e-05	1.69573	3.26685e-07	1.30291e-05	1.55684	0.000148487	0.00147884	1.71869	1.18629e-08	3.37055e-07
ENSCHIG00000014845	PREX1	-1.26303	0.000125916	0.00183395	-1.39791	0.000261455	0.00314671	-1.45732	1.53582e-05	0.000213657	-1.36277	9.34323e-06	0.000127025
ENSCHIG00000014850	GLCE	2.46211	7.3948e-13	1.55054e-10	2.66594	1.77198e-10	1.97064e-08	3.04533	2.94383e-09	1.16519e-07	2.59998	2.11836e-07	4.47285e-06
ENSCHIG00000014866	POT1	1.65825	1.36258e-06	4.84935e-05	1.71265	7.18798e-05	0.00114883	1.56451	0.00202549	0.0129712	1.59658	0.000322688	0.00249159
ENSCHIG00000014879	NEK7	1.48387	0.000782699	0.00755046	1.72554	0.000283417	0.00334149	2.01591	5.98066e-05	0.000681362	2.05291	5.50467e-07	1.04267e-05
ENSCHIG00000014925	COX7A1	-2.33856	3.30073e-16	1.26486e-13	-5.42777	1.45206e-54	1.67945e-50	-4.86651	3.84008e-24	1.96324e-21	-6.91223	9.47617e-64	5.84253e-60
ENSCHIG00000015073	-	-1.70897	6.6129e-07	2.69191e-05	-2.03546	2.23427e-07	9.39694e-06	-2.64346	1.14196e-10	6.22749e-09	-2.54144	2.79279e-13	1.96788e-11
ENSCHIG00000015113	UHRF2	1.62495	6.6755e-07	2.70747e-05	1.59107	2.70926e-05	0.000544496	1.62598	6.24495e-07	1.28999e-05	2.1394	1.72913e-11	8.51835e-10
ENSCHIG00000015141	FIG4	1.68601	3.05388e-06	9.36505e-05	1.74423	1.03663e-05	0.000243197	2.0426	4.72653e-08	1.37428e-06	1.82094	1.59974e-06	2.72088e-05
ENSCHIG00000015292	RCOR2	-2.06115	0.000144013	0.00203518	-2.41165	1.71475e-07	7.38903e-06	-2.68434	2.40326e-11	1.552e-09	-2.49836	1.07828e-07	2.43969e-06
ENSCHIG00000015348	PIK3C3	1.1783	0.000710303	0.00704785	1.01878	0.00776993	0.0419547	1.28664	0.000448101	0.00379972	1.53094	0.000467877	0.00337392
ENSCHIG00000015381	FBXO32	2.07412	0.00169978	0.0134332	2.89397	8.97415e-06	0.000215985	3.3265	1.97046e-12	1.61183e-10	2.62926	0.00017646	0.00150897
ENSCHIG00000015391	FAM129A	1.4314	2.29752e-07	1.14648e-05	1.70385	8.97841e-08	4.22131e-06	1.6642	4.66987e-06	7.70152e-05	1.42668	0.000309367	0.00240331
ENSCHIG00000015404	RIMKLA	-1.39789	0.00367034	0.0239088	-1.86005	0.000768855	0.00725925	-1.52615	0.00146974	0.0099744	-2.79396	9.25868e-07	1.65702e-05
ENSCHIG00000015415	-	1.48772	0.000368495	0.00423992	1.49407	0.00133699	0.0111974	1.58734	0.000668739	0.00525315	1.63181	0.00188219	0.0103845
ENSCHIG00000015474	ATP2C1	1.55616	1.89635e-08	1.39564e-06	1.57604	1.49129e-06	4.7779e-05	1.7694	1.89897e-06	3.49855e-05	1.8749	4.63517e-09	1.40433e-07
ENSCHIG00000015490	TRPS1	1.67307	0.00028837	0.003472	2.41776	1.72011e-05	0.000373261	2.80649	2.4797e-08	7.82157e-07	2.9618	2.74101e-10	1.10456e-08
ENSCHIG00000015525	-	-1.01912	1.15673e-10	1.46922e-08	-1.91631	1.42518e-16	6.44165e-14	-1.35952	4.74098e-10	2.21185e-08	-2.33561	5.84165e-23	1.47007e-20
ENSCHIG00000015573	SDC2	1.16678	0.00410842	0.0258888	1.86576	0.00071982	0.00690335	2.11682	0.000153578	0.00152091	1.86108	0.0051559	0.0235124
ENSCHIG00000015613	HIF1A	1.48436	1.26642e-05	0.000293815	1.43925	3.44507e-05	0.000651074	1.35371	0.00943934	0.04364	2.92562	8.46328e-07	1.52798e-05
ENSCHIG00000015629	-	1.65524	0.000690629	0.00690195	1.96472	0.000367139	0.00415086	2.04122	0.000264594	0.00243188	2.0813	6.87994e-05	0.000687493
ENSCHIG00000015634	PICALM	1.88085	1.59402e-13	3.76317e-11	2.00647	3.52447e-09	2.6996e-07	1.95744	1.24773e-05	0.000178851	2.84467	5.76421e-10	2.17251e-08
ENSCHIG00000015665	GINM1	1.2371	1.30048e-05	0.0002986	1.35113	2.97214e-05	0.000580672	1.43573	2.00859e-05	0.000268469	1.32096	0.00103377	0.00640436
ENSCHIG00000015678	USP25	1.48703	1.28816e-06	4.64781e-05	1.22501	0.00011426	0.00164206	1.18643	0.00439776	0.0236993	1.60179	7.62215e-05	0.000750941
ENSCHIG00000015767	TOGARAM1	1.12498	4.6163e-05	0.000820816	1.28109	3.60856e-05	0.000668855	1.92048	1.53959e-10	8.21337e-09	1.55026	2.07247e-08	5.56769e-07
ENSCHIG00000015782	-	1.91886	0.000308661	0.00368041	1.87447	0.00125508	0.0106816	2.32593	1.20785e-07	3.08755e-06	2.63057	4.5344e-07	8.75018e-06
ENSCHIG00000015786	-	-2.01965	1.29851e-06	4.67001e-05	-3.53783	3.49332e-08	1.98058e-06	-2.83845	8.93816e-07	1.78909e-05	-2.19951	7.09309e-07	1.30935e-05
ENSCHIG00000015815	DNAJB4	1.79783	8.69456e-09	7.15723e-07	1.70109	0.000216649	0.00270601	2.076	1.22195e-05	0.000176185	2.62218	1.90307e-09	6.41169e-08
ENSCHIG00000015898	ALPK3	1.85218	1.83893e-05	0.000396667	1.93275	6.58752e-05	0.00107337	2.35291	3.82062e-05	0.000467388	3.10268	8.37872e-12	4.3906e-10
ENSCHIG00000015977	VIRMA	1.28437	8.33622e-06	0.000207249	1.08915	0.00482394	0.0296714	1.24898	0.0034882	0.0198057	1.49764	8.88956e-05	0.000855716
ENSCHIG00000015999	-	-1.00887	5.49411e-10	6.29444e-08	-1.28696	1.34294e-10	1.52279e-08	-1.31625	5.14815e-17	9.15476e-15	-1.53685	3.17238e-22	6.98547e-20
ENSCHIG00000016010	-	-1.68612	3.26793e-31	1.21055e-27	-2.65631	4.53688e-28	1.31184e-24	-1.61506	1.51061e-13	1.45947e-11	-3.22452	1.22265e-17	1.55427e-15
ENSCHIG00000016024	FNDC3A	1.12522	0.00396883	0.025261	1.16521	0.00235424	0.0173877	1.45053	0.00325135	0.018712	1.69547	1.88242e-05	0.000235901
ENSCHIG00000016047	CRAT	-1.13853	7.11679e-14	1.79838e-11	-1.12018	0.00102037	0.00900885	-1.33312	6.38827e-13	5.76354e-11	-2.31542	7.52137e-23	1.85492e-20
ENSCHIG00000016164	-	-1.20222	0.000464628	0.00508724	-3.10141	2.79098e-08	1.69008e-06	-1.85885	2.78886e-09	1.10742e-07	-2.76305	1.51532e-15	1.48297e-13
ENSCHIG00000016221	RNF38	1.36893	2.8366e-05	0.00055207	1.59237	8.63385e-06	0.000211119	1.28079	0.00535205	0.0277555	1.54077	2.27609e-05	0.000277777
ENSCHIG00000016259	HOOK3	1.41202	2.89839e-06	8.94718e-05	1.49132	6.98753e-05	0.00112195	1.35124	0.000741417	0.00571431	1.92876	1.85985e-06	3.09916e-05
ENSCHIG00000016278	PLEKHH2	1.19575	0.00396277	0.0252469	1.7126	0.000790504	0.00743331	2.12039	4.83791e-07	1.02879e-05	2.05576	0.000309328	0.00240331
ENSCHIG00000016346	TRABD2B	2.37168	0.000284802	0.00344397	2.92822	1.88498e-05	0.000402988	2.43265	0.00265025	0.0160032	2.89979	0.000163623	0.00142087
ENSCHIG00000016353	-	1.94625	2.79068e-08	1.9505e-06	1.40987	0.000184098	0.00237643	1.53286	0.000526846	0.00432401	1.06988	0.00446832	0.0210462
ENSCHIG00000016370	CNTN1	2.82543	1.7146e-05	0.000372883	2.89743	0.000351569	0.00401342	3.58967	3.1084e-08	9.53419e-07	3.64386	1.56326e-09	5.36951e-08
ENSCHIG00000016379	-	-3.28255	0.00685156	0.0372737	-9.30492	1.68789e-05	0.000368342	-9.30492	1.50367e-05	0.000209899	-3.52356	0.00312351	0.0156824
ENSCHIG00000016522	TRMT1L	1.17541	0.00138434	0.0115584	1.30579	0.00229759	0.0170784	1.48808	0.00155465	0.0104295	1.28675	0.00442077	0.0208461
ENSCHIG00000016565	AUTS2	1.15815	0.00785941	0.0414334	2.23839	1.35873e-07	6.04425e-06	2.30636	1.13985e-06	2.21648e-05	2.42381	2.14609e-06	3.50508e-05
ENSCHIG00000016584	MCAT	-1.01088	1.41513e-08	1.08458e-06	-1.33499	8.49615e-07	2.95983e-05	-1.39151	1.41871e-15	1.93417e-13	-1.87723	1.95595e-17	2.41188e-15
ENSCHIG00000016668	SPTLC1	1.26895	6.979e-06	0.000180787	1.10324	8.01895e-05	0.00123994	1.32563	0.00133113	0.00920167	1.37777	2.91687e-05	0.000341252
ENSCHIG00000016675	-	-1.46411	1.05666e-13	2.60949e-11	-1.86319	3.6699e-11	4.76922e-09	-1.36069	1.21176e-11	8.16939e-10	-2.09582	1.02543e-15	1.02801e-13
ENSCHIG00000016763	UFL1	1.4487	0.000340394	0.0039814	1.60804	0.000523464	0.00541537	1.81675	3.30583e-05	0.000413904	1.9437	1.61919e-06	2.74262e-05
ENSCHIG00000016774	CYP26A1	-5.16384	1.23619e-14	3.71291e-12	-11.5302	3.42282e-13	7.76242e-11	-7.7932	4.73757e-11	2.80821e-09	-11.5302	1.02978e-16	1.13377e-14
ENSCHIG00000016782	NR3C1	1.31577	3.52193e-05	0.000662254	1.68532	7.46221e-08	3.56645e-06	1.89137	4.71703e-11	2.80821e-09	1.60597	1.67079e-07	3.63359e-06
ENSCHIG00000016798	PCDH9	1.92174	9.13319e-06	0.000223562	2.21883	1.0688e-06	3.61267e-05	2.44504	8.95302e-08	2.39855e-06	2.72886	8.21361e-12	4.34687e-10
ENSCHIG00000016855	FST	2.24611	2.52573e-06	8.04254e-05	2.54259	3.19257e-06	9.11734e-05	2.13134	2.87519e-08	8.90874e-07	2.53105	0.000321122	0.0024826
ENSCHIG00000016857	COQ9	-1.21342	1.2277e-13	2.96596e-11	-1.2534	8.70231e-06	0.000212344	-1.44348	3.86966e-17	7.08667e-15	-2.01966	9.83123e-18	1.2628e-15
ENSCHIG00000016881	-	-1.78116	6.70795e-08	4.02948e-06	-2.97695	2.85694e-10	3.00395e-08	-2.27579	1.08317e-09	4.6963e-08	-3.42961	2.39492e-16	2.52408e-14
ENSCHIG00000016927	GPT	-2.60677	0.00444817	0.027432	-3.13253	0.00364228	0.0241552	-3.3981	0.000682247	0.00532856	-3.45367	0.000492656	0.00352784
ENSCHIG00000016933	MIDN	-1.41696	0.000978768	0.0089523	-1.91849	6.68945e-05	0.00108152	-1.91019	5.69772e-05	0.000655826	-1.10698	0.00408409	0.0195244
ENSCHIG00000016968	MRPL28	-1.19208	1.26852e-08	9.78962e-07	-1.55497	3.33377e-11	4.48353e-09	-1.69774	9.26218e-16	1.35294e-13	-1.77178	8.72549e-08	2.00361e-06
ENSCHIG00000016989	-	1.51457	0.000455718	0.00501922	1.57845	0.000717263	0.00688453	1.54512	0.00229532	0.014318	1.64802	0.000498287	0.00356196
ENSCHIG00000017003	GRAMD1C	2.34663	0.000133329	0.00191185	3.59187	8.79098e-05	0.00132737	3.17568	0.000945119	0.00693992	3.324	2.81156e-06	4.50836e-05
ENSCHIG00000017074	TRMU	-1.21105	1.85644e-13	4.21033e-11	-1.4845	1.45269e-11	2.12681e-09	-1.34872	9.54982e-14	9.52652e-12	-1.46538	2.18464e-13	1.56621e-11
ENSCHIG00000017127	MYH6	-4.33498	1.01408e-19	8.6688e-17	-3.85582	4.5642e-13	1.01518e-10	-3.29192	1.88055e-12	1.55907e-10	-4.27085	3.84119e-18	5.26286e-16
ENSCHIG00000017163	PANK1	-1.7653	6.80619e-08	4.06651e-06	-2.41686	5.23788e-15	1.8358e-12	-2.48966	5.69713e-20	1.66438e-17	-2.76801	7.10184e-16	7.1781e-14
ENSCHIG00000017170	MCRIP2	-2.25607	5.35144e-09	4.61012e-07	-4.20034	2.3582e-25	3.89642e-22	-3.64173	1.89983e-25	1.05959e-22	-4.69592	3.44854e-13	2.37564e-11
ENSCHIG00000017191	ATP1A1	-1.13483	0.00109249	0.00972823	-1.64847	3.05544e-05	0.000595939	-1.39829	3.31399e-05	0.000414502	-1.77381	1.46042e-07	3.21007e-06
ENSCHIG00000017221	TMEM266	-1.53323	7.95995e-06	0.000200133	-2.11819	1.07458e-15	4.28573e-13	-2.09114	1.40427e-10	7.5242e-09	-3.01184	1.29574e-06	2.25357e-05
ENSCHIG00000017224	SLC25A42	-1.62729	5.75071e-07	2.41161e-05	-1.83594	1.21307e-06	4.04164e-05	-1.91726	4.61211e-08	1.35061e-06	-2.9294	5.01526e-13	3.34287e-11
ENSCHIG00000017255	MAL2	1.2761	0.00268287	0.0189872	1.59938	6.96495e-05	0.0011204	1.85566	8.43327e-07	1.70249e-05	1.50977	0.00237376	0.0125754
ENSCHIG00000017304	GATM	2.37474	1.42562e-18	8.80161e-16	2.47731	3.1818e-14	1.02224e-11	2.47277	1.18864e-14	1.38901e-12	1.60921	0.000523488	0.00368864
ENSCHIG00000017325	PTPRD	1.52935	0.000619014	0.00632852	2.65079	0.000518501	0.00536883	2.76577	2.0027e-07	4.76223e-06	3.45833	3.94117e-05	0.000435471
ENSCHIG00000017330	GYG1	-1.07545	3.36387e-08	2.26562e-06	-1.20617	1.45061e-07	6.42825e-06	-1.00064	8.65477e-08	2.32882e-06	-1.09762	1.01682e-10	4.44625e-09
ENSCHIG00000017357	-	1.62709	0.00951374	0.0474747	3.152	3.01876e-08	1.76338e-06	3.44282	2.76293e-07	6.30132e-06	5.005	1.23817e-22	2.88072e-20
ENSCHIG00000017449	ACOT8	-1.10781	2.9423e-12	5.542e-10	-1.41778	8.53045e-10	7.70806e-08	-1.38339	3.09117e-14	3.47969e-12	-1.76189	6.52861e-16	6.65325e-14
ENSCHIG00000017488	UQCRQ	-1.3653	7.354e-06	0.000187443	-2.21708	0.000156717	0.00211504	-1.30147	1.71676e-06	3.21599e-05	-3.09393	2.46679e-16	2.5778e-14
ENSCHIG00000017495	PRKAA1	1.42335	2.41549e-05	0.000490738	1.4049	0.000947345	0.00851359	1.66742	2.95964e-05	0.000376319	1.63981	0.000546741	0.00381543
ENSCHIG00000017517	CYC1	-1.23685	8.34769e-18	4.41752e-15	-1.49375	1.6232e-06	5.1155e-05	-1.36715	3.0239e-09	1.18921e-07	-2.23515	4.24844e-27	1.54081e-24
ENSCHIG00000017559	WASHC4	1.29837	0.000448191	0.0049609	1.23962	0.00370543	0.0244664	1.54291	3.61463e-05	0.000446192	1.70631	7.16808e-07	1.31532e-05
ENSCHIG00000017596	-	1.97062	1.05031e-05	0.000251013	1.82716	0.00556128	0.0330364	2.16128	5.10447e-07	1.07615e-05	1.82716	0.000505605	0.00360382
ENSCHIG00000017665	ANKRD44	1.47193	0.002764	0.0193916	1.93898	0.00109885	0.00960638	2.06417	0.000731402	0.00565489	1.64538	0.00180144	0.0100468
ENSCHIG00000017677	-	3.5615	2.41392e-07	1.18176e-05	3.46647	6.84454e-08	3.38307e-06	3.01543	4.2699e-05	0.00051064	3.32657	2.06955e-05	0.000255196
ENSCHIG00000017689	TXNIP	1.33503	0.00278992	0.0195242	1.57059	0.00038083	0.0042847	1.45058	0.00152695	0.0102886	1.93996	5.15412e-05	0.000541717
ENSCHIG00000017707	-	1.02805	0.000144915	0.00203853	1.38803	1.05267e-05	0.000245468	1.53768	2.40039e-06	4.29967e-05	1.52862	4.4693e-06	6.71266e-05
ENSCHIG00000017765	SNX14	1.19411	4.73281e-05	0.000832211	1.1394	0.000830646	0.00771667	1.19981	0.00690729	0.0340782	1.5281	8.11254e-05	0.000787683
ENSCHIG00000017804	-	2.90007	4.70232e-06	0.000131962	3.48316	1.02545e-05	0.000241065	2.68218	9.13758e-05	0.00097749	3.06202	8.71122e-07	1.56586e-05
ENSCHIG00000017809	FBXL15	-1.16619	1.36583e-06	4.84935e-05	-1.44346	0.000545298	0.00558628	-1.44648	3.23758e-09	1.25712e-07	-1.58123	0.000170554	0.0014707
ENSCHIG00000017822	SESN1	2.42607	0.000379521	0.0043302	2.84613	2.96368e-06	8.56949e-05	3.24848	5.45276e-12	3.98246e-10	2.71968	5.61242e-08	1.37588e-06
ENSCHIG00000017850	CKB	-3.88746	3.46752e-15	1.0704e-12	-4.49889	1.59749e-21	1.84766e-18	-4.10161	6.61153e-21	2.31781e-18	-5.6005	3.87882e-27	1.44939e-24
ENSCHIG00000017940	-	1.56678	3.16535e-06	9.55885e-05	1.57455	7.50518e-05	0.00118911	1.33133	0.000514955	0.00424425	1.8832	1.11374e-08	3.1717e-07
ENSCHIG00000017941	IMPDH1	2.10615	7.19193e-05	0.00118231	2.99767	5.63275e-13	1.18452e-10	3.48611	2.07314e-18	4.86888e-16	2.45605	6.38087e-06	9.15226e-05
ENSCHIG00000017966	ATP6V1C1	2.1481	3.11678e-08	2.13807e-06	1.77406	0.000302091	0.00351508	1.644	0.00221855	0.0139813	2.30983	4.58385e-07	8.8318e-06
ENSCHIG00000017986	-	-1.08155	8.49611e-11	1.15143e-08	-1.57765	1.80231e-05	0.000387463	-1.16846	0.00545586	0.0281986	-2.77711	4.47875e-07	8.66993e-06
ENSCHIG00000018203	ENPP2	1.15713	0.000264894	0.00323455	1.41925	0.00767607	0.0416404	1.59842	3.91578e-05	0.000475941	1.53268	3.71057e-05	0.0004152
ENSCHIG00000018255	IFT57	1.46375	0.00136869	0.0114621	1.81112	0.00549795	0.0327274	1.5511	0.00785059	0.0376865	1.94959	0.00301147	0.0152378
ENSCHIG00000018260	RO60	1.27774	0.000929333	0.00862797	1.50741	0.000249833	0.00304571	1.83091	1.97477e-05	0.000264814	1.63216	2.30956e-05	0.000280032
ENSCHIG00000018266	PLOD2	1.5106	0.000196627	0.00256469	1.8306	3.5235e-05	0.000657304	2.04324	1.35838e-07	3.42245e-06	2.11006	3.63189e-05	0.000407506
ENSCHIG00000018269	FGF2	2.72178	0.000550998	0.00578757	2.991	1.61968e-05	0.000357504	3.53608	2.18227e-07	5.11977e-06	3.82936	7.73569e-11	3.46868e-09
ENSCHIG00000018383	RND2	-2.94398	1.13416e-10	1.46922e-08	-3.76076	2.17476e-13	5.24027e-11	-2.58058	1.81136e-12	1.51193e-10	-4.18909	2.52576e-18	3.49945e-16
ENSCHIG00000018391	PARP14	2.54883	6.19396e-08	3.82408e-06	2.17275	6.27724e-05	0.0010357	1.87956	0.00107188	0.00768674	1.86797	0.00124347	0.0074145
ENSCHIG00000018436	ELF2	1.44076	1.25394e-08	9.7864e-07	1.49993	0.00300478	0.0210116	1.36688	0.000660238	0.00520543	2.03953	1.09932e-06	1.9393e-05
ENSCHIG00000018477	CHCHD4	-1.73515	0.000150872	0.00210898	-2.10716	0.000249911	0.00304571	-2.87583	1.57129e-07	3.87922e-06	-2.34879	8.29921e-09	2.42744e-07
ENSCHIG00000018535	RHBG	-1.26527	2.66041e-07	1.27988e-05	-1.2538	0.000110999	0.00160879	-1.36189	8.74489e-06	0.000132961	-1.8167	6.23238e-11	2.84635e-09
ENSCHIG00000018578	CKMT2	-1.21947	4.54424e-05	0.000811012	-1.23453	0.000415766	0.00452801	-2.02003	4.08537e-07	8.90363e-06	-2.94153	2.37497e-08	6.33891e-07
ENSCHIG00000018612	MARK1	1.24648	0.00313223	0.0211988	1.66094	0.000226146	0.00280644	1.42188	0.00722262	0.0353007	1.86402	4.40416e-05	0.000475549
ENSCHIG00000018724	-	-1.73371	8.86368e-07	3.44413e-05	-3.56291	6.19996e-12	1.07028e-09	-1.47462	1.72131e-05	0.000235194	-2.9029	8.20585e-09	2.4092e-07
ENSCHIG00000018744	NAALADL2	1.5155	0.00567234	0.0325574	1.91754	0.000653806	0.00639556	2.07215	0.00042423	0.00363453	2.45943	1.88493e-07	4.03526e-06
ENSCHIG00000018750	ADGRL2	1.74124	0.00176295	0.0138457	1.99796	6.65926e-05	0.00108152	1.73697	0.00316542	0.0183379	2.05987	0.00120949	0.00725646
ENSCHIG00000018863	IGF1	1.50462	6.20832e-05	0.00104219	1.60485	2.63764e-07	1.08566e-05	2.24948	4.40666e-06	7.32651e-05	1.97406	8.10962e-12	4.31033e-10
ENSCHIG00000018878	TASOR	1.68056	9.70004e-06	0.00023434	1.44135	0.00839243	0.0443228	1.41504	0.008286	0.0393609	2.10763	6.70591e-07	1.2416e-05
ENSCHIG00000018896	CFD	1.47195	4.36099e-05	0.000787335	1.62408	0.000654154	0.00639556	1.55186	0.00550517	0.0284295	1.60933	0.00306216	0.0154372
ENSCHIG00000018928	GHR	2.38929	7.34721e-07	2.92651e-05	3.24612	1.76698e-14	5.83911e-12	3.62585	1.13517e-19	3.02795e-17	3.25156	5.24194e-20	8.39459e-18
ENSCHIG00000018999	SESTD1	1.661	3.73901e-06	0.000109059	1.66342	0.000165592	0.00220904	1.78344	1.05012e-05	0.000154785	2.70051	6.01881e-06	8.74181e-05
ENSCHIG00000019000	DUSP26	2.13535	0.00152861	0.0124359	3.62896	0.00012079	0.00172051	3.23249	9.24416e-06	0.000138493	3.29808	0.000309565	0.00240331
ENSCHIG00000019026	PCYT1A	1.18669	2.15103e-05	0.000448544	1.39959	2.91725e-05	0.000573825	1.92137	7.62814e-09	2.68958e-07	1.84072	2.12831e-06	3.48586e-05
ENSCHIG00000019035	ERO1B	2.4361	1.58727e-07	8.39968e-06	3.15168	4.80993e-06	0.000129076	3.93453	3.97706e-16	6.17702e-14	4.62731	1.43449e-09	4.96875e-08
ENSCHIG00000019147	-	-1.71633	0.0033849	0.0224462	-1.65889	7.19139e-05	0.00114883	-2.51548	6.48794e-07	1.329e-05	-2.54013	1.69607e-05	0.000214726
ENSCHIG00000019207	RDH13	-1.06772	4.18602e-05	0.000758878	-1.66393	5.54461e-07	2.05542e-05	-1.65268	1.57827e-09	6.67772e-08	-1.72816	2.70834e-10	1.09497e-08
ENSCHIG00000019211	USP46	1.20381	0.000369424	0.00424112	1.67998	0.000133407	0.00185678	2.0323	1.61399e-05	0.000222764	1.83713	2.66555e-05	0.000316047
ENSCHIG00000019222	ABHD8	-2.15816	0.000109847	0.00165634	-3.36931	6.54099e-06	0.000166637	-3.02074	3.88502e-11	2.41975e-09	-3.58648	0.00128329	0.00760121
ENSCHIG00000019250	-	1.17301	0.00268529	0.0189872	1.37604	0.00108168	0.00948496	1.39784	0.00264508	0.0159799	2.09311	0.00103591	0.00641258
ENSCHIG00000019290	CAV1	1.78245	4.42049e-07	1.94169e-05	1.69786	3.21425e-06	9.15667e-05	1.43006	0.00038375	0.00333471	1.95806	6.56766e-14	5.12569e-12
ENSCHIG00000019296	ARID5B	1.34071	0.000513561	0.00547192	1.30375	0.00584483	0.0341511	1.47217	0.00556907	0.0286991	1.52164	0.00141891	0.00826869
ENSCHIG00000019342	SLC40A1	2.35872	1.22607e-05	0.000287453	2.58506	4.55923e-06	0.000122918	3.35113	6.00744e-10	2.75042e-08	1.84733	0.000533845	0.00374237
ENSCHIG00000019426	CAMKK1	-1.0258	0.000193516	0.00253901	-1.50736	2.38187e-05	0.000489319	-1.20495	3.54133e-05	0.000438025	-2.07884	6.25167e-08	1.50565e-06
ENSCHIG00000019466	MYNN	1.70068	6.40538e-07	2.61702e-05	1.44891	0.00073856	0.00704801	1.77327	4.89791e-05	0.000576197	1.95088	4.88701e-05	0.00051905
ENSCHIG00000019548	SBF2	1.43357	8.62468e-06	0.000212991	1.74116	3.70714e-07	1.45345e-05	1.83463	3.50887e-09	1.34124e-07	2.05131	4.68113e-10	1.83248e-08
ENSCHIG00000019595	C6orf136	-1.08294	1.20636e-06	4.42452e-05	-1.8928	1.25617e-11	1.86267e-09	-1.80285	5.23088e-12	3.84328e-10	-2.25419	2.64767e-14	2.17656e-12
ENSCHIG00000019598	ALDH1L2	1.83598	0.00505388	0.0301146	2.84829	1.32295e-06	4.33462e-05	4.3068	2.23806e-12	1.80664e-10	3.84197	5.28334e-09	1.589e-07
ENSCHIG00000019677	ACHE	-1.12268	0.000278437	0.00337434	-1.56937	0.00643677	0.0367845	-1.30117	7.2778e-05	0.000800884	-2.31411	7.97565e-05	0.000776839
ENSCHIG00000019684	ATG5	1.67098	0.00593313	0.0336231	1.963	0.00300157	0.0210019	2.11893	0.000687931	0.00536613	2.44779	2.93923e-06	4.67057e-05
ENSCHIG00000019712	-	-7.25739	0.000291448	0.00350147	-3.75489	0.00514973	0.0310133	-9.57932	0.000642238	0.00509061	-6.25739	0.000529303	0.00372112
ENSCHIG00000019736	LBP	-2.3204	4.56784e-07	1.99852e-05	-1.53555	0.00335457	0.0227961	-1.77849	7.07616e-08	1.97328e-06	-2.38968	2.92977e-12	1.73008e-10
ENSCHIG00000019795	SLC25A11	-1.17601	2.82939e-07	1.34712e-05	-1.36538	3.01753e-06	8.67151e-05	-1.28431	2.35151e-07	5.44396e-06	-1.76872	8.39108e-10	3.04325e-08
ENSCHIG00000019848	IFIH1	2.65076	1.19222e-07	6.52668e-06	2.09911	0.00110961	0.00969316	2.114	0.00175884	0.0115461	2.02621	0.00305948	0.0154301
ENSCHIG00000019884	ACMSD	9.83368	2.07282e-06	6.85571e-05	10.0498	8.38207e-06	0.00020627	10.8714	4.70792e-08	1.37212e-06	10.4226	1.00289e-07	2.28167e-06
ENSCHIG00000019906	IDO1	6.39981	8.59432e-05	0.00135859	7.42136	3.89551e-06	0.000108047	4.84967	6.05622e-05	0.000687467	5.41785	1.79252e-08	4.93382e-07
ENSCHIG00000019936	SEMA3E	3.32769	2.23763e-05	0.000461351	3.70192	8.62298e-05	0.00131228	3.70192	4.21565e-10	1.99714e-08	3.13093	0.0136454	0.0497962
ENSCHIG00000019980	BCAS4	-1.62994	6.32143e-06	0.000168197	-1.81984	4.57494e-05	0.000817833	-1.38302	6.85204e-05	0.000762926	-1.65909	1.44012e-06	2.48365e-05
ENSCHIG00000020090	SFT2D2	1.1552	0.00121173	0.0104306	1.35242	0.00235965	0.0174166	1.94801	9.60158e-08	2.53648e-06	1.31899	0.00349848	0.0171144
ENSCHIG00000020103	CLMN	1.66202	5.08069e-06	0.000140104	1.95493	1.17119e-12	2.33551e-10	1.43824	0.000440597	0.00374386	1.80787	1.66177e-10	7.11505e-09
ENSCHIG00000020130	-	2.25296	2.72273e-06	8.54737e-05	2.77065	5.31835e-08	2.77367e-06	2.9922	4.82183e-16	7.39549e-14	2.54607	3.10343e-09	9.83765e-08
ENSCHIG00000020162	PPTC7	-1.0975	0.000198197	0.00258214	-1.09516	4.74578e-05	0.000835459	-1.40516	8.86238e-07	1.77973e-05	-1.69188	2.90134e-08	7.54776e-07
ENSCHIG00000020192	-	-1.98516	2.04783e-06	6.81609e-05	-1.80807	6.58909e-05	0.00107337	-1.86213	1.11156e-06	2.16834e-05	-2.64368	0.000124406	0.00112715
ENSCHIG00000020223	YWHAZ	1.14828	4.57525e-06	0.000129048	1.3202	2.33983e-05	0.000484124	1.68338	6.42614e-07	1.3196e-05	1.53629	0.000264726	0.00210331
ENSCHIG00000020245	TBC1D23	1.05908	0.00109456	0.00973105	1.03694	0.00368777	0.0244009	1.64035	9.10533e-08	2.42875e-06	1.26152	0.000916949	0.00581331
ENSCHIG00000020323	ALPK1	2.28451	2.72926e-05	0.000536818	2.47439	3.47045e-05	0.000652596	2.35915	8.46389e-05	0.000915802	2.18142	0.000221227	0.001815
ENSCHIG00000020376	MDFI	2.81592	0.00369717	0.0239852	4.18249	1.57871e-05	0.000350469	3.88536	5.74001e-05	0.000660074	4.7467	1.40197e-06	2.42463e-05
ENSCHIG00000020466	-	-1.29446	3.78188e-09	3.33678e-07	-1.64367	2.87665e-08	1.70136e-06	-1.53855	6.62026e-14	6.94279e-12	-1.65104	1.90418e-12	1.16818e-10
ENSCHIG00000020489	SERINC3	1.47125	7.75514e-11	1.07729e-08	1.4195	2.83804e-08	1.70136e-06	1.54244	2.04464e-07	4.84318e-06	1.62437	9.13784e-09	2.65126e-07
ENSCHIG00000020496	KIZ	1.66985	0.000730628	0.007176	1.76296	0.00666831	0.0376958	1.78158	0.00571122	0.0293208	2.20526	0.000296622	0.00232232
ENSCHIG00000020583	TUFM	-1.33461	5.87512e-17	2.60301e-14	-1.59707	6.16661e-09	4.40266e-07	-1.53845	3.58005e-11	2.25268e-09	-2.152	2.26536e-28	1.0346e-25
ENSCHIG00000020655	CEP152	2.52356	0.000231447	0.00288672	2.96963	0.000199155	0.00252846	2.8413	0.000417627	0.00359346	2.81378	3.52139e-05	0.000400205
ENSCHIG00000020656	MYO5A	1.14549	0.00497654	0.0298297	1.64877	3.4994e-05	0.00065492	1.77013	1.90453e-05	0.000256798	1.62358	0.000309696	0.00240331
ENSCHIG00000020690	TRPC1	1.59209	0.000647831	0.00653892	1.65467	0.00430051	0.0272995	1.83364	0.00061412	0.00490577	2.30034	3.3272e-06	5.20655e-05
ENSCHIG00000020732	CRYBG1	1.2705	3.51499e-05	0.000662254	1.80756	3.67387e-07	1.44531e-05	2.19783	6.7987e-12	4.82197e-10	1.91123	2.39075e-11	1.15158e-09
ENSCHIG00000020746	CHMP4A	12.0743	7.5212e-10	8.19442e-08	13.0967	1.99933e-11	2.82004e-09	12.3916	4.08615e-10	1.95848e-08	13.0215	2.13391e-13	1.54215e-11
ENSCHIG00000020774	-	1.54788	2.47858e-05	0.000500809	2.35763	5.76843e-09	4.16985e-07	2.19498	2.62752e-09	1.06052e-07	2.04033	1.89195e-08	5.17286e-07
ENSCHIG00000020781	ENDOG	-2.16689	2.2228e-14	6.50053e-12	-2.61234	9.04674e-07	3.12342e-05	-3.11759	1.10646e-17	2.26272e-15	-4.01762	0.000395246	0.00292983
ENSCHIG00000020812	C12orf57	-1.137	5.9645e-07	2.46407e-05	-1.78139	1.38541e-08	9.05291e-07	-1.27084	1.30314e-08	4.34499e-07	-2.06678	6.15593e-11	2.82189e-09
ENSCHIG00000020843	-	-1.35537	1.12583e-09	1.14783e-07	-1.56131	1.71936e-08	1.07493e-06	-1.44796	1.62042e-09	6.8325e-08	-1.6027	5.56184e-12	3.06174e-10
ENSCHIG00000020854	IQGAP2	1.39705	0.00145691	0.0120008	1.66297	0.000250684	0.00304881	1.78828	0.00201851	0.0129332	1.81798	0.000548967	0.00382663
ENSCHIG00000020916	NME3	3.23777	0.00341794	0.0226093	4.25442	0.00035515	0.00403503	3.91754	0.00258181	0.0156053	3.63504	0.00121922	0.00729637
ENSCHIG00000020923	ANXA1	1.63278	4.06608e-10	4.80706e-08	2.03516	4.37375e-11	5.55899e-09	2.21155	2.65225e-20	8.56398e-18	2.40177	1.81349e-22	4.14114e-20
ENSCHIG00000020926	-	4.98099	4.75931e-08	3.07501e-06	4.00648	3.55583e-06	9.934e-05	3.0821	0.000544508	0.00444519	2.67013	0.00201795	0.0110201
ENSCHIG00000020954	PCF11	2.33498	3.17755e-06	9.56901e-05	1.83212	0.00782587	0.042178	2.62449	5.63323e-11	3.26037e-09	3.18081	8.34069e-12	4.3906e-10
ENSCHIG00000020997	FNIP1	1.16235	0.00725642	0.0390134	1.30732	0.00790346	0.0424577	1.65772	0.000264167	0.00243061	2.02765	1.14186e-05	0.000151727
ENSCHIG00000021089	-	4.57419	1.58126e-07	8.39968e-06	5.34915	1.13192e-08	7.524e-07	4.3356	8.6867e-08	2.33229e-06	5.6105	5.74314e-12	3.14749e-10
ENSCHIG00000021198	ACAT1	1.8604	1.92669e-07	9.91263e-06	1.67612	0.000351859	0.00401342	1.45927	0.000902684	0.00671933	1.60872	0.0114246	0.0434185
ENSCHIG00000021213	-	-1.46889	2.48466e-19	1.97229e-16	-1.65013	6.44452e-10	6.01107e-08	-1.72062	5.5439e-28	4.00139e-25	-2.41996	2.50487e-23	6.71469e-21
ENSCHIG00000021221	ZC3H12C	1.55629	0.00124559	0.0106725	1.61598	0.001569	0.012672	1.7696	0.00424012	0.0231011	2.11997	0.000117702	0.00107329
ENSCHIG00000021227	CAT	1.68987	1.17738e-06	4.36141e-05	2.13088	1.48503e-07	6.53074e-06	2.2008	1.31887e-07	3.34349e-06	2.13387	6.10477e-10	2.28115e-08
ENSCHIG00000021240	SEC63	1.16776	0.00242441	0.017658	1.1639	0.00556929	0.03305	1.08285	0.0109813	0.0493373	1.38817	0.000510378	0.0036211
ENSCHIG00000021304	CYP4V2	1.8758	2.50559e-06	8.00131e-05	3.0421	6.76049e-08	3.35587e-06	2.86176	1.98066e-10	1.03858e-08	2.61993	7.00742e-06	9.88655e-05
ENSCHIG00000021334	MCFD2	1.37899	1.33236e-05	0.000303817	1.67799	0.000164184	0.00219279	1.62073	1.31913e-08	4.38638e-07	1.59759	0.00133325	0.00785484
ENSCHIG00000021378	CHCHD10	-1.36084	4.57239e-13	9.96333e-11	-1.854	3.49396e-05	0.00065492	-1.87248	6.78428e-14	7.0545e-12	-2.83063	3.85783e-15	3.52377e-13
ENSCHIG00000021424	SOAT1	1.44261	1.0921e-06	4.10369e-05	1.42559	5.42168e-06	0.000143167	2.13666	2.81527e-10	1.40993e-08	2.23683	0.000325696	0.00250072
ENSCHIG00000021532	STARD13	1.05412	0.00234443	0.0172184	1.61748	2.32554e-06	6.96818e-05	1.4469	0.00723582	0.0353437	1.28856	0.000899577	0.00572371
ENSCHIG00000021548	TMTC2	1.38623	0.0013932	0.0115966	1.81435	0.00108735	0.00952031	2.22939	3.32087e-07	7.46284e-06	1.95799	0.000158811	0.00138396
ENSCHIG00000021631	DNAJC22	-4.66297	0.00109441	0.00973105	-8.56986	0.000387963	0.00434383	-4.83289	0.00153824	0.010342	-8.56986	0.000104733	0.000977642
ENSCHIG00000021778	LRRK2	1.4911	0.00010026	0.00153681	1.84209	3.42672e-05	0.000648666	2.01881	5.17913e-06	8.41695e-05	2.1674	3.75759e-08	9.47542e-07
ENSCHIG00000021893	HCN2	-2.87667	2.59679e-31	1.21055e-27	-3.18115	1.50211e-19	9.21334e-17	-2.49789	1.73805e-18	4.18155e-16	-4.34243	7.29325e-24	2.09147e-21
ENSCHIG00000021950	COL4A3BP	1.48691	4.67288e-08	3.03683e-06	1.63749	2.34813e-05	0.000484973	1.62328	0.000169974	0.00166315	1.64422	0.000135395	0.00121488
ENSCHIG00000021960	MSH2	1.79969	8.91941e-10	9.35108e-08	1.93539	2.22096e-05	0.000466199	2.13614	1.72905e-10	9.18419e-09	1.57965	2.80391e-06	4.50196e-05
ENSCHIG00000021973	ARRDC4	1.64782	1.07852e-07	6.02291e-06	1.58041	0.00201015	0.0154378	1.66266	1.67274e-05	0.000229324	2.1231	9.91462e-07	1.76163e-05
ENSCHIG00000022020	PPM1B	1.54154	3.42839e-06	0.00010106	1.69545	1.67434e-05	0.000366075	2.04831	9.27633e-08	2.46365e-06	2.34668	1.14894e-06	2.01244e-05
ENSCHIG00000022111	MITF	1.45933	0.00945258	0.0472544	1.75604	0.000928681	0.00837841	2.29287	3.62977e-08	1.08363e-06	2.35057	1.04828e-08	3.00614e-07
ENSCHIG00000022228	COPB2	1.11389	0.00155382	0.0126041	1.77761	1.98852e-06	6.13313e-05	1.45881	0.000316219	0.00283719	1.84585	5.40627e-06	7.90803e-05
ENSCHIG00000022248	PDCD4	1.55859	5.58725e-05	0.000960687	1.62703	0.000422677	0.004586	1.59668	0.00138779	0.00952892	1.83701	1.93745e-05	0.000241077
ENSCHIG00000022280	NDUFAF8	-1.27195	0.00319524	0.0214684	-2.72571	5.64596e-07	2.0863e-05	-1.3061	0.000438283	0.00373195	-2.17221	3.13788e-05	0.000361619
ENSCHIG00000022358	SDE2	1.15193	0.000178712	0.00237563	1.37192	0.000996748	0.00884079	1.37958	0.00166678	0.0110728	1.89452	3.17583e-06	5.02066e-05
ENSCHIG00000022481	TMTC1	1.06189	0.0093362	0.0467992	1.18103	0.00506013	0.0306737	1.29184	0.000358421	0.00315031	1.38049	0.00086323	0.00553824
ENSCHIG00000022490	RASGEF1B	1.85865	0.00186588	0.0144801	1.90064	0.000197527	0.00251608	2.28565	2.8689e-08	8.90874e-07	3.19657	5.81376e-08	1.42241e-06
ENSCHIG00000022516	-	-1.26736	6.1365e-12	1.08246e-09	-1.419	1.35381e-08	8.89666e-07	-1.2436	8.59187e-12	5.95606e-10	-1.66417	2.17589e-17	2.65653e-15
ENSCHIG00000022535	TMEM8A	-2.77485	1.59597e-33	1.7736e-29	-2.39144	1.10815e-19	8.54454e-17	-2.54714	8.44036e-25	4.50275e-22	-3.0541	7.25939e-35	6.88581e-32
ENSCHIG00000022597	PGRMC2	1.70358	7.1273e-06	0.000183772	1.80569	1.71853e-07	7.38903e-06	1.30955	0.00203215	0.0130003	1.69407	2.64874e-05	0.000314659
ENSCHIG00000022625	-	1.24855	0.000247511	0.00304301	1.34558	0.00177944	0.0139912	1.37383	0.000822543	0.00622302	1.54421	0.000213115	0.00176252
ENSCHIG00000022711	ADM	1.46816	0.0101665	0.0499474	2.01621	0.000215234	0.00269999	2.69174	8.22413e-12	5.76629e-10	3.12397	1.48705e-09	5.13636e-08
ENSCHIG00000022729	-	1.77143	1.11585e-06	4.16124e-05	1.7842	1.01218e-07	4.64557e-06	1.79812	0.000432779	0.00368764	2.26775	1.24261e-14	1.07906e-12
ENSCHIG00000022814	DENND4C	1.60861	0.000103164	0.00157263	1.2713	0.00291043	0.0205202	1.69148	1.2132e-05	0.000175129	1.63187	1.05095e-05	0.00014071
ENSCHIG00000022872	TMEM147	-1.27588	1.21876e-18	7.96712e-16	-1.59713	6.64244e-12	1.11343e-09	-1.48986	4.15651e-20	1.24391e-17	-1.86648	9.89488e-21	1.79432e-18
ENSCHIG00000022888	NDUFV1	-1.11896	3.33321e-08	2.25866e-06	-1.76524	4.56539e-09	3.38483e-07	-1.39196	4.37032e-07	9.40769e-06	-2.78299	2.36564e-28	1.04181e-25
ENSCHIG00000022897	CRBN	1.37708	5.52568e-07	2.35275e-05	1.4255	9.55849e-07	3.27081e-05	1.6507	6.78238e-06	0.000106148	1.39182	1.96346e-05	0.000243576
ENSCHIG00000022934	CLINT1	1.4259	0.000957038	0.00882619	1.88867	0.00132605	0.0111219	1.85285	0.000190555	0.00183381	1.79272	0.000655944	0.00440068
ENSCHIG00000022946	CYP20A1	1.52529	0.000147033	0.00206311	1.33093	0.00753943	0.0410938	1.46978	0.00232698	0.0144494	1.50718	0.00112415	0.00684537
ENSCHIG00000022954	HERC6	3.94166	1.2593e-08	9.7864e-07	2.934	0.000152853	0.00207743	2.89038	0.000195117	0.00187038	2.64245	0.00045826	0.00331231
ENSCHIG00000023112	COX6B1	-1.08911	2.31255e-16	9.17833e-14	-1.55753	5.77533e-14	1.71275e-11	-1.35941	7.84459e-19	1.96435e-16	-2.23753	1.16198e-42	2.04691e-39
ENSCHIG00000023222	PDE5A	1.62456	0.00113909	0.0100361	2.8034	1.27462e-07	5.692e-06	2.94499	1.81167e-17	3.52845e-15	2.54241	6.06207e-13	3.9551e-11
ENSCHIG00000023248	-	1.34134	0.0019591	0.015075	2.15544	1.09533e-05	0.000252866	2.40889	3.17386e-09	1.24419e-07	2.24716	1.19171e-12	7.49741e-11
ENSCHIG00000023337	SLC22A5	-1.10006	1.39632e-05	0.000316034	-1.47543	1.72405e-06	5.37475e-05	-1.55949	1.57686e-07	3.88516e-06	-1.37363	4.00706e-07	7.8555e-06
ENSCHIG00000023338	-	-4.22441	0.00016815	0.00227054	-8.6134	1.62267e-27	3.75357e-24	-8.31967	7.1758e-29	6.53074e-26	-8.89517	4.92068e-30	2.75804e-27
ENSCHIG00000023350	MICOS10	-1.33782	6.17924e-11	9.03551e-09	-1.87733	3.55368e-12	6.62934e-10	-1.48947	4.1984e-18	9.199e-16	-2.25635	2.67273e-14	2.18261e-12
ENSCHIG00000023373	-	-1.52873	3.4585e-05	0.000653644	-1.94966	4.11335e-05	0.000750395	-1.27362	0.000667991	0.00525064	-2.22277	3.52848e-06	5.46604e-05
ENSCHIG00000023389	RHOBTB3	1.93286	2.63347e-07	1.27242e-05	2.05182	2.06432e-06	6.33315e-05	2.24355	2.3083e-30	3.14699e-27	3.37388	2.41576e-07	5.02341e-06
ENSCHIG00000023476	GNAI1	2.00236	0.000155628	0.00214312	2.99054	9.35643e-14	2.57658e-11	3.57128	7.01989e-24	3.44536e-21	3.04943	2.93198e-15	2.73896e-13
ENSCHIG00000023479	C1R	1.40587	0.000135914	0.00194141	2.11733	5.54848e-08	2.83955e-06	1.39075	0.00474714	0.0251283	1.89024	1.99473e-12	1.21768e-10
ENSCHIG00000023537	SLC25A24	1.21077	0.00194259	0.0149917	1.75789	2.88443e-06	8.40335e-05	1.79806	2.6842e-06	4.75941e-05	1.9641	1.30611e-05	0.00017025
ENSCHIG00000023587	ITGA7	-1.40612	1.00964e-06	3.8557e-05	-2.75406	6.25982e-10	5.93451e-08	-2.02198	3.28168e-12	2.53247e-10	-4.12634	5.44752e-36	5.59778e-33
ENSCHIG00000023627	ATP1B1	-2.10772	0.000313976	0.00373178	-2.35494	0.000153787	0.00208523	-1.85449	0.000922773	0.00683372	-2.38879	1.18073e-05	0.000156051
ENSCHIG00000023722	NDE1	1.08845	0.000369093	0.00424112	1.38096	9.72245e-05	0.00144166	1.42622	0.00129572	0.00899237	1.78635	3.27761e-08	8.3851e-07
ENSCHIG00000023775	MRC1	1.98549	6.48887e-08	3.91907e-06	2.15245	2.57417e-09	2.01168e-07	2.17136	3.35979e-30	4.12246e-27	3.04648	1.71709e-08	4.75808e-07
ENSCHIG00000023810	GALR3	-1.14722	0.00780892	0.0412259	-2.28488	8.87468e-07	3.07319e-05	-2.22462	2.45537e-05	0.000321805	-1.73451	0.00112103	0.00683649
ENSCHIG00000023915	CEP350	1.3252	0.000122678	0.00180573	1.31515	5.14893e-05	0.00088752	1.47903	8.7408e-06	0.000132961	1.73008	1.06755e-07	2.41984e-06
ENSCHIG00000023943	ZNF106	1.54091	0.000101027	0.00154431	1.44963	0.00510881	0.0308395	1.47255	0.00419834	0.0229255	1.65615	0.0007354	0.00484155
ENSCHIG00000023950	DZANK1	-1.46155	0.00300827	0.0206109	-2.52497	2.04619e-05	0.000431866	-1.36408	0.00181893	0.0118651	-2.22592	6.05595e-06	8.76139e-05
ENSCHIG00000023978	HSD17B14	-11.1453	7.30985e-06	0.000186746	-11.1453	2.96592e-05	0.000580437	-3.45413	0.000132753	0.00134243	-11.1453	6.04281e-06	8.76139e-05
ENSCHIG00000024041	PDE1A	1.51934	3.72391e-05	0.000688592	2.00094	9.22104e-08	4.28315e-06	2.51016	3.42235e-12	2.60821e-10	2.24637	2.01808e-11	9.83595e-10
ENSCHIG00000024155	FERMT3	-4.41181	0.00562574	0.0323855	-8.5411	0.0005565	0.00568092	-8.5411	0.000502047	0.00416421	-8.5411	0.000204222	0.00170383
ENSCHIG00000024177	ADPRH	1.72085	2.55877e-05	0.000513279	1.72085	0.00159734	0.0128565	2.2684	0.000193037	0.00185624	1.64919	0.00686083	0.0294866
ENSCHIG00000024184	HBBC	7.08509	1.9119e-22	2.39812e-19	4.89261	2.24582e-08	1.38166e-06	5.45597	8.14657e-08	2.2213e-06	4.00248	2.51418e-09	8.20169e-08
ENSCHIG00000024195	-	2.09394	0.00109741	0.00974086	2.69382	0.000129994	0.00182687	3.59311	3.98952e-12	3.00135e-10	2.41222	0.000116403	0.00106395
ENSCHIG00000024211	NPR3	-2.0578	2.41851e-08	1.70107e-06	-1.79495	3.85215e-06	0.000107101	-1.92356	3.56034e-07	7.89972e-06	-3.49494	4.02318e-19	6.04998e-17
ENSCHIG00000024223	TMEM79	-3.14505	3.57551e-07	1.62182e-05	-4.77838	3.51341e-08	1.98225e-06	-5.06788	1.99457e-09	8.18696e-08	-5.74595	1.75005e-09	5.92855e-08
ENSCHIG00000024287	MDH2	-1.12763	1.72826e-18	1.01085e-15	-1.32766	3.2814e-06	9.32498e-05	-1.06544	6.2521e-08	1.75799e-06	-2.03548	1.04922e-32	7.61052e-30
ENSCHIG00000024322	AOAH	2.52748	1.43107e-05	0.00031999	2.72792	0.000300234	0.00349699	2.57994	0.00172061	0.0113565	2.45943	0.000660855	0.00442881
ENSCHIG00000024327	GOT1	-1.91705	3.35386e-05	0.000640195	-2.73927	7.43167e-08	3.56645e-06	-2.52129	1.34425e-08	4.44579e-07	-2.97219	2.34091e-10	9.71909e-09
ENSCHIG00000024400	SLC35F2	1.29149	0.00114592	0.0100585	2.03835	0.000298094	0.00348192	2.41261	7.60199e-06	0.000118221	1.87182	0.00119775	0.0071906
ENSCHIG00000024405	HBP1	1.24671	0.00218901	0.0163777	1.37305	0.000513968	0.00534582	1.64072	0.000269174	0.00246659	1.67501	0.000196668	0.00164974
ENSCHIG00000024409	-	1.32972	0.000117008	0.00174071	1.499	5.60816e-05	0.000949692	1.48888	0.000481651	0.00403403	1.91258	1.53154e-08	4.30192e-07
ENSCHIG00000024420	SP3	1.2936	0.000442982	0.00491794	1.37865	0.000673649	0.00652548	1.44754	0.000767297	0.0058746	1.627	0.000224036	0.0018356
ENSCHIG00000024442	STX12	2.43341	3.34764e-06	9.92062e-05	3.05646	1.78395e-07	7.58573e-06	3.2708	4.35595e-29	4.45396e-26	3.25387	1.1131e-08	3.1717e-07
ENSCHIG00000024481	GNAI3	1.39681	0.000188053	0.00247025	1.4471	0.001665	0.0132947	1.4198	0.00223965	0.0140565	1.75676	7.94757e-05	0.000774715
ENSCHIG00000024484	SSPN	1.95053	4.80666e-06	0.000133876	2.39248	6.02205e-09	4.32615e-07	2.68437	5.86865e-10	2.69694e-08	2.53712	6.44368e-10	2.39328e-08
ENSCHIG00000024557	PPP5C	-1.50298	1.32203e-07	7.13189e-06	-1.9986	2.09268e-20	1.86184e-17	-1.67312	9.63583e-15	1.15357e-12	-1.54008	6.66638e-10	2.46117e-08
ENSCHIG00000024697	TFPT	10.0532	7.28639e-06	0.000186575	10.5118	2.82609e-06	8.28485e-05	9.44432	0.00420548	0.0229441	9.83763	2.87032e-05	0.000337085
ENSCHIG00000024740	FBXO30	1.43863	0.000578262	0.00599461	1.56236	0.00289953	0.0204612	2.14368	9.29443e-07	1.85588e-05	2.1662	2.02656e-08	5.45622e-07
ENSCHIG00000024818	-	1.7231	5.89836e-06	0.000159485	1.71656	0.00158954	0.0128027	1.57366	3.24849e-05	0.000407973	1.38548	0.00438849	0.0207395
ENSCHIG00000024878	ANKRD9	-1.31662	4.05144e-06	0.000116642	-2.39419	3.36178e-08	1.91539e-06	-2.26196	4.64156e-22	1.77975e-19	-2.75438	5.02254e-12	2.78066e-10
ENSCHIG00000024884	RBM39	2.49723	2.31422e-06	7.49794e-05	1.99563	0.00176181	0.0138714	1.98464	0.00317795	0.0183758	3.06221	2.98386e-08	7.74611e-07
ENSCHIG00000024917	SMARCD3	-1.82032	3.77249e-09	3.33678e-07	-2.05537	1.64038e-09	1.38486e-07	-1.85523	3.40725e-09	1.31468e-07	-1.63556	2.61243e-07	5.37793e-06
ENSCHIG00000024940	MRPS27	-1.3451	5.58344e-21	6.20488e-18	-1.81115	6.05941e-15	2.06127e-12	-1.91001	1.43708e-36	3.52659e-33	-1.97932	1.44901e-36	1.98531e-33
ENSCHIG00000024949	GOLIM4	1.22429	0.00138976	0.0115949	1.93952	6.43741e-05	0.0010546	1.5	0.00227532	0.0142077	2.00265	6.32282e-06	9.09763e-05
ENSCHIG00000024967	GABBR2	2.18763	0.00320842	0.0215049	2.95017	0.000132973	0.00185297	3.31836	3.72296e-06	6.34332e-05	2.92811	0.000399581	0.00295575
ENSCHIG00000024992	ZDHHC13	2.40068	6.39144e-06	0.000169518	2.59995	8.10059e-05	0.00124922	3.49594	5.87835e-12	4.25623e-10	3.58159	6.2353e-08	1.50465e-06
ENSCHIG00000025025	-	1.85728	4.17562e-06	0.00011929	1.67858	0.00116876	0.0100888	1.55578	0.00875019	0.0411202	1.55719	0.00665898	0.0288517
ENSCHIG00000025033	IQSEC1	-1.08275	2.05982e-08	1.48642e-06	-1.16938	2.14693e-06	6.53459e-05	-1.04236	7.46173e-08	2.06671e-06	-1.63436	2.61965e-10	1.0661e-08
ENSCHIG00000025054	-	-1.05868	6.84364e-17	2.81679e-14	-1.42835	4.9856e-08	2.68202e-06	-1.14146	1.96164e-10	1.03302e-08	-1.72161	1.16445e-13	8.70232e-12
ENSCHIG00000025071	RRAS	1.13919	0.000156619	0.00214979	1.10828	0.00908905	0.0468675	1.35692	1.75599e-05	0.0002394	1.03598	0.0116143	0.044033
ENSCHIG00000025102	GBE1	1.41628	4.74249e-05	0.000832595	1.40415	0.000888707	0.00812356	1.7486	0.000770902	0.00589344	1.57178	0.00185366	0.0102546
ENSCHIG00000025193	MYO19	-1.2693	1.98079e-07	1.0144e-05	-1.72068	6.35873e-10	5.97928e-08	-1.5805	1.50842e-12	1.2853e-10	-1.15382	6.6969e-08	1.59361e-06
ENSCHIG00000025208	HGS	3.32964	0.000266562	0.00324458	4.46722	3.08411e-05	0.000598503	4.80735	1.82134e-06	3.38604e-05	5.90345	2.99922e-17	3.55609e-15
ENSCHIG00000025210	MFSD1	1.0126	0.00242473	0.017658	1.25756	0.00039139	0.00435778	1.52975	0.000140485	0.00140944	1.68145	6.87511e-07	1.27102e-05
ENSCHIG00000025288	RAB15	-2.31603	4.15968e-07	1.84906e-05	-2.02884	9.57645e-06	0.000227436	-2.24434	1.64881e-07	4.03811e-06	-2.99947	1.78655e-09	6.03559e-08
ENSCHIG00000025377	TMEM192	1.06328	0.00122304	0.0105199	1.33473	2.80292e-06	8.24899e-05	1.32567	0.00125536	0.00879249	1.25549	0.00789202	0.0327445
ENSCHIG00000025416	COG5	1.35884	1.29562e-05	0.000298099	1.29064	0.000443678	0.0047647	1.54388	1.91151e-05	0.000257456	1.41893	0.00178925	0.00999692
ENSCHIG00000025472	CARD14	-2.95693	8.77292e-05	0.00137897	-3.04439	0.000259673	0.00313178	-3.16993	3.95385e-05	0.000479385	-2.40054	0.000145319	0.00128823
ENSCHIG00000025495	MFSD11	1.01285	0.00103955	0.0093694	1.14229	0.000665241	0.00647114	1.349	0.00160121	0.0107009	1.29258	0.000144517	0.00128205
ENSCHIG00000025537	GADD45A	2.41317	2.26815e-06	7.37015e-05	2.92046	1.06012e-09	9.35985e-08	2.1698	0.00150715	0.0101776	2.97322	1.97934e-06	3.28496e-05
ENSCHIG00000025549	CALU	10.2848	0.000128177	0.00185715	13.5006	1.38067e-19	9.21334e-17	11.6378	2.3627e-11	1.53388e-09	13.5031	5.24541e-15	4.68704e-13
ENSCHIG00000025584	BMT2	1.85858	1.36046e-06	4.84935e-05	1.92874	2.3805e-05	0.000489319	2.12215	9.08497e-06	0.000136609	2.26521	1.08696e-05	0.000144744
ENSCHIG00000025625	ACAD11	1.51912	1.60466e-06	5.56274e-05	1.8991	0.000231549	0.00286121	2.3325	1.89361e-12	1.55937e-10	1.54591	0.00134585	0.00791113
ENSCHIG00000025637	TCTEX1D1	-3.59538	1.52459e-07	8.14557e-06	-5.11894	8.10267e-08	3.8408e-06	-3.79701	3.20589e-07	7.23094e-06	-6.53398	1.41227e-08	3.98506e-07
ENSCHIG00000025654	HMGCS2	-1.88045	0.000156169	0.0021479	-3.77985	0.00341177	0.0230942	-2.75249	5.84202e-09	2.09595e-07	-6.07642	2.19304e-10	9.13593e-09
ENSCHIG00000025758	MPV17L2	-1.36586	9.36652e-12	1.62641e-09	-1.42852	2.50893e-05	0.000510884	-1.50534	2.0624e-11	1.35324e-09	-1.74541	3.52454e-12	2.05005e-10
ENSCHIG00000025799	APIP	1.97385	2.8815e-06	8.9198e-05	1.80393	9.8528e-05	0.00145912	1.65597	4.10296e-05	0.000494046	1.82871	0.0018179	0.0101158
ENSCHIG00000025807	DPEP3	3.16993	0.00546614	0.0317705	4.12823	1.41764e-05	0.000318378	4.69188	1.37656e-07	3.46114e-06	5.06774	3.94627e-09	1.22265e-07
ENSCHIG00000025818	SGCB	1.09096	0.0037887	0.0244648	2.03504	6.34847e-06	0.000162808	1.91237	5.9624e-07	1.23579e-05	1.77114	4.17466e-05	0.000455555
ENSCHIG00000025853	-	-1.04292	0.000627126	0.00638795	-2.16281	8.15627e-12	1.31021e-09	-2.04273	1.23528e-15	1.74217e-13	-2.48064	9.30423e-24	2.60751e-21
ENSCHIG00000025888	DDHD1	2.03904	2.2925e-05	0.000469182	2.98432	2.44863e-12	4.72014e-10	2.53079	2.69665e-08	8.39795e-07	3.18543	1.25399e-12	7.84922e-11
ENSCHIG00000025996	-	-2.03238	5.0374e-10	5.83132e-08	-2.46363	1.59306e-13	3.92027e-11	-2.1705	4.16895e-18	9.199e-16	-2.96823	8.96923e-32	5.26665e-29
ENSCHIG00000026043	GSS	-1.5113	2.30229e-11	3.76254e-09	-1.88816	1.51352e-19	9.21334e-17	-2.38983	1.65234e-16	2.73976e-14	-2.21519	3.01154e-12	1.75997e-10
ENSCHIG00000026106	-	-1.15519	4.20513e-23	7.7886e-20	-1.54012	1.86305e-11	2.6935e-09	-1.00733	3.93938e-09	1.49186e-07	-1.90162	8.09686e-23	1.95769e-20
ENSCHIG00000026114	DDX6	1.80452	8.48556e-05	0.00134714	2.31696	3.00255e-07	1.21228e-05	1.5811	0.00850722	0.0401321	1.88592	0.00135787	0.00796951
ENSCHIG00000026121	PPFIBP1	1.39209	7.42343e-08	4.34557e-06	1.77072	1.1529e-07	5.20877e-06	1.94192	4.95361e-11	2.89432e-09	2.3674	4.57569e-09	1.39316e-07
ENSCHIG00000026142	NR2F6	-1.06697	6.80099e-06	0.000177834	-1.46387	1.62219e-06	5.1155e-05	-1.62817	8.27074e-16	1.22268e-13	-2.0084	3.85232e-11	1.82004e-09
ENSCHIG00000026146	TFF2	-2.3519	0.00447289	0.0275539	-2.88212	0.00125266	0.0106688	-3.70879	1.84295e-06	3.41586e-05	-4.68182	7.6736e-08	1.79211e-06
ENSCHIG00000026236	GRPEL1	-1.08909	1.41885e-06	4.98978e-05	-1.6073	5.12804e-12	9.10052e-10	-1.97625	7.45154e-29	6.53074e-26	-1.66387	2.22738e-27	8.85993e-25
ENSCHIG00000026293	-	-1.36861	1.55327e-11	2.65561e-09	-1.792	8.84074e-10	7.92652e-08	-1.32101	3.59805e-12	2.72519e-10	-2.20915	8.85887e-14	6.74313e-12
ENSCHIG00000026338	IMMT	-1.15779	1.85814e-24	4.12991e-21	-1.58644	4.53011e-11	5.68299e-09	-1.3673	3.0638e-12	2.3793e-10	-2.16774	8.60687e-44	1.76885e-40
ENSCHIG00000026343	CPNE1	1.30348	0.000577149	0.00599032	1.52121	3.91732e-06	0.000108392	1.80082	1.80048e-08	5.84442e-07	1.67579	6.52255e-10	2.4153e-08
ENSCHIG00000026370	BDH1	-1.57763	2.71657e-18	1.50946e-15	-2.46438	1.59367e-08	1.02323e-06	-2.91531	4.81452e-28	3.69213e-25	-3.93145	4.53547e-17	5.22681e-15
ENSCHIG00000026424	SNTA1	-2.37081	0.00198781	0.0152349	-3.62617	9.31732e-05	0.0013923	-3.32753	0.000172914	0.00168608	-2.88534	0.000690174	0.00459532
ENSCHIG00000026490	ATP23	1.33104	0.00224812	0.016689	1.53403	0.000753278	0.00715892	2.27279	1.20287e-06	2.32795e-05	1.72385	0.000433617	0.00316199
ENSCHIG00000026499	RMND5A	1.25657	1.07735e-07	6.02291e-06	1.60827	2.91155e-07	1.18158e-05	1.78547	1.42994e-08	4.7165e-07	1.6332	2.08123e-05	0.00025638
ENSCHIG00000026508	RDH12	-3.32193	0.000466039	0.00509251	-3.22882	0.000503861	0.00527389	-4.00643	0.000180108	0.00174422	-5.22882	3.56353e-05	0.000401662
ENSCHIG00000026536	PTGR1	1.85298	1.88054e-05	0.000403445	1.9073	4.51416e-09	3.38483e-07	2.51956	1.26201e-06	2.43473e-05	2.96541	3.01109e-12	1.75997e-10
ENSCHIG00000026538	MRPL54	-1.08029	2.84913e-06	8.84424e-05	-1.32201	0.000143341	0.00196665	-1.59637	1.12693e-07	2.92474e-06	-1.11705	3.64463e-06	5.62477e-05
ENSCHIG00000026556	DPH7	-1.33699	5.0639e-08	3.23421e-06	-1.3205	1.64817e-05	0.000361723	-1.10137	7.92077e-07	1.60641e-05	-1.87618	4.3192e-12	2.46574e-10
ENSCHIG00000026675	MMACHC	-1.15754	2.66046e-05	0.000524214	-1.62865	8.86001e-07	3.07319e-05	-1.85258	6.25322e-13	5.68349e-11	-1.85325	4.82953e-17	5.51416e-15
ENSCHIG00000026730	KCNK3	-1.31262	0.00058954	0.00608035	-2.22148	5.68463e-07	2.0939e-05	-1.88882	4.26988e-07	9.25645e-06	-2.25352	1.51942e-05	0.000195633
ENSCHIG00000026732	TEKT2	-3.20789	0.000396232	0.00449319	-2.30743	0.00386182	0.0252206	-2.85175	0.000960662	0.00702044	-1.68182	0.00631763	0.0276741
ENSCHIG00000026758	PRELID2	-1.67212	6.72179e-05	0.00111658	-1.69107	0.00107032	0.00942108	-2.22159	6.57123e-06	0.000103371	-1.87581	3.44275e-05	0.000393443
ENSCHIG00000026811	SLC30A3	-2.38496	0.00219381	0.0163953	-3.95599	4.35141e-05	0.000782713	-3.61203	1.13274e-05	0.000164866	-3.94218	9.15866e-05	0.000876148
ENSCHIG00000026817	ERMP1	1.18072	5.66739e-07	2.38893e-05	1.27952	4.28471e-05	0.00077312	1.94318	1.87338e-15	2.49852e-13	1.55852	5.36156e-07	1.0187e-05
ENSCHIG00000026833	PTGES2	-1.5548	1.70843e-25	4.74644e-22	-1.97518	4.30901e-10	4.25966e-08	-2.12508	2.45185e-20	8.13086e-18	-2.5056	5.44886e-34	4.19937e-31
ENSCHIG00000026844	CDC7	1.55066	1.9085e-05	0.000407869	1.57433	0.000553581	0.00565611	1.71777	9.31753e-06	0.000139252	1.91154	0.000172271	0.00148136
ENSCHIG00000026857	CLEC2L	-9.82575	0.00095902	0.00882775	-5.28143	0.0052818	0.0316853	-9.82575	0.00180445	0.0117769	-4.3339	0.00699689	0.0299163
ENSCHIG00000026879	DZIP3	1.5542	0.000194234	0.00254543	1.55696	0.00264268	0.0190082	1.52629	0.00434876	0.023496	1.87613	4.30174e-05	0.000466122
ENSCHIG00000026925	-	1.97541	0.00667496	0.036571	2.48517	4.23935e-05	0.00076733	2.50828	8.67029e-05	0.000932379	2.63149	0.000460392	0.00332383
ENSCHIG00000027050	TTC21B	1.38272	4.66957e-05	0.000827638	1.36864	0.000249935	0.00304571	1.40588	0.00275372	0.0165466	1.3767	0.000634487	0.004287
ENSCHIG00000027073	ASPH	1.32328	0.00107313	0.00960197	1.45721	0.000265961	0.00318768	1.84771	3.32781e-05	0.000415806	1.49957	5.78815e-05	0.000593791
ENSCHIG00000027077	SPEF2	4.9542	0.000325676	0.003838	5.39232	0.00221046	0.0165626	5.43741	0.000928334	0.00685358	4.93074	0.00206338	0.0112086
ENSCHIG00000027084	-	2.69496	1.4264e-05	0.000319589	2.08581	0.000382138	0.00429524	1.59142	0.00366687	0.0206862	1.61061	0.0112859	0.0429926
ENSCHIG00000027095	GPT2	3.41007	1.094e-15	3.57578e-13	3.75798	4.08096e-14	1.24211e-11	3.36619	5.09682e-12	3.76735e-10	3.00373	5.56523e-05	0.000577176
ENSCHIG00000027101	MAT2B	1.50246	7.27015e-08	4.29751e-06	1.3229	4.15854e-05	0.000755065	1.33631	0.00090807	0.00674457	1.41552	3.39811e-05	0.000388702
ENSCHIG00000027183	SLC4A10	-2.75002	0.00122958	0.0105598	-2.20945	0.00838854	0.0443225	-2.79442	0.00250109	0.0152073	-3.4021	0.000146808	0.00129863
ENSCHIG00000027210	MRPL12	-1.31223	9.50229e-08	5.3877e-06	-1.97432	3.22916e-07	1.29233e-05	-1.88688	5.43816e-15	6.80879e-13	-2.97715	8.20932e-17	9.20264e-15
ENSCHIG00000027239	PLA2G2C	4.98621	0.000389921	0.00443067	5.43451	0.000269784	0.00321684	6.11668	1.05082e-05	0.000154785	5.97329	0.000149353	0.00131736
ENSCHIG00000027264	CDV3	1.53322	0.000576147	0.00599032	1.79445	0.00255642	0.0185145	1.55999	0.00358552	0.0202702	2.62544	2.49131e-05	0.000299286
MSTRG.11238	--	2.83888	0.00141009	0.0116682	2.93147	2.44862e-05	0.000499484	3.67155	6.7078e-08	1.87482e-06	2.74438	0.000776712	0.00506218
MSTRG.12604	ZNF239	1.10745	0.00211355	0.0159891	1.41504	0.00131992	0.0110946	1.41131	0.00927319	0.0430527	1.78271	3.75705e-05	0.00041994
MSTRG.13815	FYB2	3.79008	1.16327e-07	6.3997e-06	4.69426	1.20289e-07	5.41347e-06	5.45029	5.82748e-17	1.00709e-14	5.56732	2.51671e-14	2.09686e-12
MSTRG.14415	--	2.47424	2.38303e-07	1.1718e-05	2.56302	6.90462e-08	3.39405e-06	2.51852	3.95236e-07	8.64726e-06	2.89727	3.62721e-10	1.43356e-08
MSTRG.15467	Pol	3.38399	1.68274e-06	5.73627e-05	3.27247	5.82132e-05	0.000978624	3.46566	3.36247e-05	0.000418858	3.94599	1.80807e-07	3.89039e-06
MSTRG.16239	SCO2	-1.47483	3.32327e-06	9.87473e-05	-1.87646	5.73278e-08	2.90813e-06	-2.20488	3.40226e-14	3.76087e-12	-2.5533	1.50726e-13	1.11293e-11
MSTRG.16739	DOK7	-2.93238	0.00106229	0.00952807	-4.85362	3.58105e-05	0.000664821	-2.53169	0.00173214	0.011402	-3.16432	0.000196639	0.00164974
MSTRG.17014	ADRB2	2.7179	3.51738e-05	0.000662254	3.09544	6.43009e-12	1.09368e-09	3.19024	1.26064e-18	3.0936e-16	3.97139	5.70932e-13	3.78503e-11
MSTRG.18694	--	4.72034	2.07496e-20	2.09628e-17	4.18469	1.84277e-10	2.02985e-08	4.99498	3.1432e-16	4.94449e-14	4.55459	1.06047e-15	1.05457e-13
MSTRG.3689	CFDP2	2.87447	0.00637015	0.0353427	4.28951	0.000170702	0.00225514	3.58496	0.00365766	0.0206437	6.79442	2.77571e-09	8.91335e-08
MSTRG.5693	SPRY1	1.10185	2.25158e-05	0.000463367	1.51124	1.6045e-08	1.02323e-06	1.34886	1.86642e-05	0.000252492	2.01412	6.61274e-06	9.4292e-05
MSTRG.9227	Mrpl36	-1.16946	2.74226e-09	2.62932e-07	-1.13574	1.20463e-06	4.02679e-05	-1.23438	6.43626e-10	2.9358e-08	-1.28841	8.74065e-10	3.1423e-08
MSTRG.9517	--	2.08439	1.60921e-06	5.56274e-05	2.15374	9.39518e-05	0.00140032	1.89798	0.00109695	0.00783115	2.45785	3.38104e-06	5.2641e-05
