# Supplementary material for: Global gene expression profiling of perirenal brown adipose tissue whitening in goat kids reveals novel genes linked to adipose remodeling
Source: J Anim Sci Biotechnol. 2024 Mar 14;15:47. doi: 10.1186/s40104-024-00994-w (PMC10938744; doi:10.1186/s40104-024-00994-w)
Supplement: Supplementary file 10 — Additional file 10: Table S9. D0 vs D14, D21, D28, and D7 vs D14, D21, D28 co-expressed genes. [file 40104_2024_994_MOESM10_ESM.xlsx]

## Sheet: Sheet1
Table S9 D0 vs D14, D21, D28, and D7 vs D14, D21, D28 co-expressed genes
id	Symbol	D0-vs-D14-log2fc	D0-vs-D14-pvalue	D0-vs-D14-fdr	D0-vs-D21-log2fc	D0-vs-D21-pvalue	D0-vs-D21-fdr	D0-vs-D28-log2fc	D0-vs-D28-pvalue	D0-vs-D28-fdr	D7-vs-D14-log2fc	D7-vs-D14-pvalue	D7-vs-D14-fdr	D7-vs-D21-log2fc	D7-vs-D21-pvalue	D7-vs-D21-fdr	D7-vs-D28-log2fc	D7-vs-D28-pvalue	D7-vs-D28-fdr
ENSCHIG00000000501	KCNH5	4.78546	4.44599e-18	2.44868e-15	5.40886	4.099e-22	1.67649e-19	4.77799	7.39891e-21	1.38236e-18	1.29938	1.98324e-05	0.00639855	1.92277	2.44351e-08	8.06502e-06	1.29191	2.0468e-05	0.00136534
ENSCHIG00000005568	CTSW	3.67128	1.995e-11	2.82004e-09	3.58774	4.18066e-10	1.99598e-08	3.36384	1.73393e-11	8.51835e-10	2.37459	5.97254e-07	0.000406796	2.29105	5.06679e-06	0.000598522	2.06715	1.86254e-06	0.000187957
ENSCHIG00000006089	FLT3	4.1375	0.000426997	0.00461987	4.02385	0.00240606	0.0147558	4.926	2.40133e-06	3.89104e-05	3.45943	0.00015608	0.0269514	3.34577	0.00181892	0.040102	4.24793	8.37087e-08	1.41193e-05
ENSCHIG00000013523	FBXO2	3.45221	6.52422e-05	0.00106581	2.87014	0.000839375	0.00631235	4.72822	4.79911e-05	0.000510594	3.05311	3.56426e-05	0.0112046	2.47104	0.000528037	0.0175835	4.32912	3.75132e-05	0.00221213
ENSCHIG00000014925	COX7A1	-5.42777	1.45206e-54	1.67945e-50	-4.86651	3.84008e-24	1.96324e-21	-6.91223	9.47617e-64	5.84253e-60	-3.08921	9.00677e-11	1.57747e-07	-2.52796	2.09307e-05	0.00180823	-4.57367	3.72458e-18	4.88624e-15
ENSCHIG00000017462	-	9.49852	8.76064e-11	1.03393e-08	9.91189	1.83582e-10	9.70926e-09	13.0701	1.44005e-12	8.96829e-11	2.31861	0.000192119	0.0309918	2.73198	0.000214462	0.00929224	5.89021	4.76209e-14	3.7484e-11
ENSCHIG00000019954	DPEP2	4.39142	7.86507e-07	2.78188e-05	3.85906	9.34783e-05	0.000995641	3.78034	1.13334e-06	1.99171e-05	3.32729	4.99968e-05	0.0136213	2.79493	0.00165795	0.0376631	2.71621	0.000196042	0.0080116
ENSCHIG00000023599	RBP4	4.77294	9.44308e-29	3.64062e-25	3.54974	4.91724e-19	1.25697e-16	5.40403	4.08877e-19	6.07453e-17	3.68057	3.31467e-30	4.06379e-26	2.45737	3.2053e-21	3.59699e-17	4.31166	2.02491e-16	2.39081e-13
ENSCHIG00000025601	TTC36	-2.55971	9.48763e-08	4.38936e-06	-2.15658	1.88583e-11	1.24404e-09	-14.3934	3.27715e-23	8.59797e-21	-2.43186	1.12365e-05	0.00430497	-2.02873	1.07864e-07	2.57543e-05	-14.2655	5.73143e-21	1.12785e-17
