# Supplementary material for: Global gene expression profiling of perirenal brown adipose tissue whitening in goat kids reveals novel genes linked to adipose remodeling
Source: J Anim Sci Biotechnol. 2024 Mar 14;15:47. doi: 10.1186/s40104-024-00994-w (PMC10938744; doi:10.1186/s40104-024-00994-w)
Supplement: Supplementary file 11 — Additional file 11: Table S10. D0 vs D21, D28 and D7 vs D21, D28 and D14 vs D21, D28 co-expressed genes. [file 40104_2024_994_MOESM11_ESM.xlsx]

## Sheet: Sheet1
Table S10 D0 vs D21, D28 and D7 vs D21, D28 and D14 vs D21, D28 co-expressed genes
Id	Symbol	D0-vs-D21-log2fc	D0-vs-D21-pvalue	D0-vs-D21-fdr	D0-vs-D28-log2fc	D0-vs-D28-pvalue	D0-vs-D28-fdr	D7-vs-D21-log2fc	D7-vs-D21-pvalue	D7-vs-D21-fdr	D7-vs-D28-log2fc	D7-vs-D28-pvalue	D7-vs-D28-fdr	D14-vs-D21-log2fc	D14-vs-D21-pvalue	D14-vs-D21-fdr	D14-vs-D28-log2fc	D14-vs-D28-pvalue	D14-vs-D28-fdr
ENSCHIG00000003954	UTRN	2.06587	1.88996e-09	7.80803e-08	2.118	3.84763e-09	1.19811e-07	1.06724	9.03956e-07	0.000151406	1.11936	3.45219e-06	0.000301926	1.06405	6.96491e-05	0.0194514	1.11618	0.000116437	0.0307451
