# Supplementary material for: Global gene expression profiling of perirenal brown adipose tissue whitening in goat kids reveals novel genes linked to adipose remodeling
Source: J Anim Sci Biotechnol. 2024 Mar 14;15:47. doi: 10.1186/s40104-024-00994-w (PMC10938744; doi:10.1186/s40104-024-00994-w)
Supplement: Supplementary file 12 — Additional file 12: Table S11. GO enrichment analysis of 519 genes. [file 40104_2024_994_MOESM12_ESM.xlsx]

## Sheet: Sheet1
Table S11 GO enrichment analysis of 519 genes
ID	Num	P-value	Per	Ratio	Class	ID	Descrption	P-value	Q-value	Up	Down	fg_num	bg_num
GO:0008283 cell proliferation	40	0.194584	9.547	0.033	Biological Process	GO:0008283	cell proliferation	0.194584	0.46872	0	0	40	1210
GO:0008219 cell death	43	0.0914713	10.263	0.035	Biological Process	GO:0008219	cell death	0.0914713	0.391533	0	0	43	1218
GO:1902686 mitochondrial outer membrane permeabilization involved in programmed cell death	3	0.0304289	0.716	0.125	Biological Process	GO:1902686	mitochondrial outer membrane permeabilization involved in programmed cell death	0.0304289	0.282991	0	0	3	24
GO:0060548 negative regulation of cell death	18	0.455951	4.296	0.03	Biological Process	GO:0060548	negative regulation of cell death	0.455951	0.623422	0	0	18	599
GO:0008285 negative regulation of cell proliferation	14	0.340784	3.341	0.033	Biological Process	GO:0008285	negative regulation of cell proliferation	0.340784	0.552837	0	0	14	426
GO:0010942 positive regulation of cell death	22	0.00130481	5.251	0.059	Biological Process	GO:0010942	positive regulation of cell death	0.00130481	0.0763702	0	0	22	376
GO:0008284 positive regulation of cell proliferation	15	0.654643	3.58	0.027	Biological Process	GO:0008284	positive regulation of cell proliferation	0.654643	0.750474	0	0	15	563
GO:0043068 positive regulation of programmed cell death	20	0.00289236	4.773	0.057	Biological Process	GO:0043068	positive regulation of programmed cell death	0.00289236	0.124997	0	0	20	351
GO:0010941 regulation of cell death	36	0.0849965	8.592	0.036	Biological Process	GO:0010941	regulation of cell death	0.0849965	0.373036	0	0	36	990
GO:1902445 regulation of mitochondrial membrane permeability involved in programmed necrotic cell death	1	0.0837044	0.239	0.333	Biological Process	GO:1902445	regulation of mitochondrial membrane permeability involved in programmed necrotic cell death	0.0837044	0.372167	0	0	1	3
GO:0050405 [acetyl-CoA carboxylase] kinase activity	1	0.0547233	0.245	0.5	Molecular Function	GO:0050405	[acetyl-CoA carboxylase] kinase activity	0.0547233	0.197707	0	0	1	2
GO:0004314 [acyl-carrier-protein] S-malonyltransferase activity	1	0.0547233	0.245	0.5	Molecular Function	GO:0004314	[acyl-carrier-protein] S-malonyltransferase activity	0.0547233	0.197707	0	0	1	2
GO:0047322 [hydroxymethylglutaryl-CoA reductase (NADPH)] kinase activity	1	0.0547233	0.245	0.5	Molecular Function	GO:0047322	[hydroxymethylglutaryl-CoA reductase (NADPH)] kinase activity	0.0547233	0.197707	0	0	1	2
GO:0003844 1,4-alpha-glucan branching enzyme activity	1	0.0277457	0.245	1	Molecular Function	GO:0003844	1,4-alpha-glucan branching enzyme activity	0.0277457	0.154905	0	0	1	1
GO:0102752 1,4-alpha-glucan branching enzyme activity (using a glucosylated glycogenin as primer for glycogen synthesis)	1	0.0277457	0.245	1	Molecular Function	GO:0102752	1,4-alpha-glucan branching enzyme activity (using a glucosylated glycogenin as primer for glycogen synthesis)	0.0277457	0.154905	0	0	1	1
GO:0009258 10-formyltetrahydrofolate catabolic process	1	0.0566099	0.239	0.5	Biological Process	GO:0009258	10-formyltetrahydrofolate catabolic process	0.0566099	0.332792	0	0	1	2
GO:0009256 10-formyltetrahydrofolate metabolic process	1	0.110022	0.239	0.25	Biological Process	GO:0009256	10-formyltetrahydrofolate metabolic process	0.110022	0.398022	0	0	1	4
GO:0036134 12-hydroxyheptadecatrienoic acid synthase activity	1	0.0277457	0.245	1	Molecular Function	GO:0036134	12-hydroxyheptadecatrienoic acid synthase activity	0.0277457	0.154905	0	0	1	1
GO:0036132 13-prostaglandin reductase activity	1	0.0809542	0.245	0.333	Molecular Function	GO:0036132	13-prostaglandin reductase activity	0.0809542	0.225567	0	0	1	3
GO:0047522 15-oxoprostaglandin 13-oxidase activity	1	0.0547233	0.245	0.5	Molecular Function	GO:0047522	15-oxoprostaglandin 13-oxidase activity	0.0547233	0.197707	0	0	1	2
GO:0044594 17-beta-hydroxysteroid dehydrogenase (NAD+) activity	1	0.0547233	0.245	0.5	Molecular Function	GO:0044594	17-beta-hydroxysteroid dehydrogenase (NAD+) activity	0.0547233	0.197707	0	0	1	2
GO:0005545 1-phosphatidylinositol binding	1	0.266277	0.245	0.091	Molecular Function	GO:0005545	1-phosphatidylinositol binding	0.266277	0.424429	0	0	1	11
GO:0016303 1-phosphatidylinositol-3-kinase activity	1	0.106459	0.245	0.25	Molecular Function	GO:0016303	1-phosphatidylinositol-3-kinase activity	0.106459	0.255029	0	0	1	4
GO:0051537 2 iron, 2 sulfur cluster binding	1	0.430574	0.245	0.05	Molecular Function	GO:0051537	2 iron, 2 sulfur cluster binding	0.430574	0.548587	0	0	1	20
GO:0035798 2-alkenal reductase (NADP+) activity	1	0.0277457	0.245	1	Molecular Function	GO:0035798	2-alkenal reductase (NADP+) activity	0.0277457	0.154905	0	0	1	1
GO:0032440 2-alkenal reductase [NAD(P)] activity	1	0.0277457	0.245	1	Molecular Function	GO:0032440	2-alkenal reductase [NAD(P)] activity	0.0277457	0.154905	0	0	1	1
GO:0009394 2'-deoxyribonucleotide metabolic process	1	0.503336	0.239	0.042	Biological Process	GO:0009394	2'-deoxyribonucleotide metabolic process	0.503336	0.650408	0	0	1	24
GO:0006103 2-oxoglutarate metabolic process	4	2.19057e-05	0.955	0.571	Biological Process	GO:0006103	2-oxoglutarate metabolic process	2.19057e-05	0.00404161	0	0	4	7
GO:0047555 3',5'-cyclic-GMP phosphodiesterase activity	2	0.0192476	0.49	0.25	Molecular Function	GO:0047555	3',5'-cyclic-GMP phosphodiesterase activity	0.0192476	0.154905	0	0	2	8
GO:0004114 3',5'-cyclic-nucleotide phosphodiesterase activity	2	0.13275	0.49	0.087	Molecular Function	GO:0004114	3',5'-cyclic-nucleotide phosphodiesterase activity	0.13275	0.291244	0	0	2	23
GO:0003857 3-hydroxyacyl-CoA dehydrogenase activity	1	0.178814	0.245	0.143	Molecular Function	GO:0003857	3-hydroxyacyl-CoA dehydrogenase activity	0.178814	0.341968	0	0	1	7
GO:0003858 3-hydroxybutyrate dehydrogenase activity	1	0.0547233	0.245	0.5	Molecular Function	GO:0003858	3-hydroxybutyrate dehydrogenase activity	0.0547233	0.197707	0	0	1	2
GO:0051539 4 iron, 4 sulfur cluster binding	2	0.243056	0.49	0.059	Molecular Function	GO:0051539	4 iron, 4 sulfur cluster binding	0.243056	0.409163	0	0	2	34
GO:0034062 5'-3' RNA polymerase activity	1	0.616255	0.245	0.029	Molecular Function	GO:0034062	5'-3' RNA polymerase activity	0.616255	0.70397	0	0	1	34
GO:0003870 5-aminolevulinate synthase activity	1	0.0277457	0.245	1	Molecular Function	GO:0003870	5-aminolevulinate synthase activity	0.0277457	0.154905	0	0	1	1
GO:1905773 8-hydroxy-2'-deoxyguanosine DNA binding	1	0.0809542	0.245	0.333	Molecular Function	GO:1905773	8-hydroxy-2'-deoxyguanosine DNA binding	0.0809542	0.225567	0	0	1	3
GO:0097731 9+0 non-motile cilium	1	0.856645	0.236	0.015	Cellular Component	GO:0097731	9+0 non-motile cilium	0.856645	0.925233	0	0	1	67
GO:0097729 9+2 motile cilium	3	0.460756	0.709	0.034	Cellular Component	GO:0097729	9+2 motile cilium	0.460756	0.691728	0	0	3	88
GO:1900619 acetate ester metabolic process	1	0.110022	0.239	0.25	Biological Process	GO:1900619	acetate ester metabolic process	0.110022	0.398022	0	0	1	4
GO:0042166 acetylcholine binding	1	0.131258	0.245	0.2	Molecular Function	GO:0042166	acetylcholine binding	0.131258	0.290002	0	0	1	5
GO:0006581 acetylcholine catabolic process	1	0.0287163	0.239	1	Biological Process	GO:0006581	acetylcholine catabolic process	0.0287163	0.270102	0	0	1	1
GO:0008291 acetylcholine metabolic process	1	0.110022	0.239	0.25	Biological Process	GO:0008291	acetylcholine metabolic process	0.110022	0.398022	0	0	1	4
GO:0095500 acetylcholine receptor signaling pathway	1	0.31541	0.239	0.077	Biological Process	GO:0095500	acetylcholine receptor signaling pathway	0.31541	0.537677	0	0	1	13
GO:0003990 acetylcholinesterase activity	1	0.0547233	0.245	0.5	Molecular Function	GO:0003990	acetylcholinesterase activity	0.0547233	0.197707	0	0	1	2
GO:1905502 acetyl-CoA binding	1	0.0809542	0.245	0.333	Molecular Function	GO:1905502	acetyl-CoA binding	0.0809542	0.225567	0	0	1	3
GO:0006085 acetyl-CoA biosynthetic process	2	0.0520655	0.477	0.154	Biological Process	GO:0006085	acetyl-CoA biosynthetic process	0.0520655	0.332792	0	0	2	13
GO:0003985 acetyl-CoA C-acetyltransferase activity	1	0.0547233	0.245	0.5	Molecular Function	GO:0003985	acetyl-CoA C-acetyltransferase activity	0.0547233	0.197707	0	0	1	2
GO:0003988 acetyl-CoA C-acyltransferase activity	1	0.106459	0.245	0.25	Molecular Function	GO:0003988	acetyl-CoA C-acyltransferase activity	0.106459	0.255029	0	0	1	4
GO:0046356 acetyl-CoA catabolic process	1	0.0566099	0.239	0.5	Biological Process	GO:0046356	acetyl-CoA catabolic process	0.0566099	0.332792	0	0	1	2
GO:0006084 acetyl-CoA metabolic process	3	0.0338616	0.716	0.12	Biological Process	GO:0006084	acetyl-CoA metabolic process	0.0338616	0.292148	0	0	3	25
GO:0016407 acetyltransferase activity	2	0.50789	0.49	0.033	Molecular Function	GO:0016407	acetyltransferase activity	0.50789	0.612993	0	0	2	61
GO:1902493 acetyltransferase complex	1	0.895878	0.236	0.013	Cellular Component	GO:1902493	acetyltransferase complex	0.895878	0.945596	0	0	1	78
GO:0046717 acid secretion	2	0.490224	0.477	0.035	Biological Process	GO:0046717	acid secretion	0.490224	0.642691	0	0	2	57
GO:0016881 acid-amino acid ligase activity	1	0.380354	0.245	0.059	Molecular Function	GO:0016881	acid-amino acid ligase activity	0.380354	0.51377	0	0	1	17
GO:0015172 acidic amino acid transmembrane transporter activity	1	0.223773	0.245	0.111	Molecular Function	GO:0015172	acidic amino acid transmembrane transporter activity	0.223773	0.395075	0	0	1	9
GO:0015800 acidic amino acid transport	1	0.517622	0.239	0.04	Biological Process	GO:0015800	acidic amino acid transport	0.517622	0.659328	0	0	1	25
GO:0003994 aconitate hydratase activity	1	0.0547233	0.245	0.5	Molecular Function	GO:0003994	aconitate hydratase activity	0.0547233	0.197707	0	0	1	2
GO:0002080 acrosomal membrane	1	0.33312	0.236	0.071	Cellular Component	GO:0002080	acrosomal membrane	0.33312	0.59232	0	0	1	14
GO:0001669 acrosomal vesicle	3	0.244296	0.709	0.05	Cellular Component	GO:0001669	acrosomal vesicle	0.244296	0.496684	0	0	3	60
GO:0007340 acrosome reaction	1	0.531498	0.239	0.038	Biological Process	GO:0007340	acrosome reaction	0.531498	0.668308	0	0	1	26
GO:0003779 actin binding	11	0.289678	2.696	0.034	Molecular Function	GO:0003779	actin binding	0.289678	0.44301	0	0	11	324
GO:0051764 actin crosslink formation	1	0.110022	0.239	0.25	Biological Process	GO:0051764	actin crosslink formation	0.110022	0.398022	0	0	1	4
GO:0015629 actin cytoskeleton	9	0.590403	2.128	0.028	Cellular Component	GO:0015629	actin cytoskeleton	0.590403	0.774473	0	0	9	327
GO:0030036 actin cytoskeleton organization	12	0.647898	2.864	0.027	Biological Process	GO:0030036	actin cytoskeleton organization	0.647898	0.747886	0	0	12	451
GO:0031532 actin cytoskeleton reorganization	5	0.0642892	1.193	0.067	Biological Process	GO:0031532	actin cytoskeleton reorganization	0.0642892	0.354885	0	0	5	75
GO:0005884 actin filament	2	0.419306	0.473	0.04	Cellular Component	GO:0005884	actin filament	0.419306	0.663917	0	0	2	50
GO:0051015 actin filament binding	4	0.383549	0.98	0.035	Molecular Function	GO:0051015	actin filament binding	0.383549	0.51377	0	0	4	113
GO:0032432 actin filament bundle	1	0.712235	0.236	0.023	Cellular Component	GO:0032432	actin filament bundle	0.712235	0.856626	0	0	1	43
GO:0051017 actin filament bundle assembly	1	0.927954	0.239	0.011	Biological Process	GO:0051017	actin filament bundle assembly	0.927954	0.945095	0	0	1	90
GO:0061572 actin filament bundle organization	1	0.932058	0.239	0.011	Biological Process	GO:0061572	actin filament bundle organization	0.932058	0.947664	0	0	1	92
GO:0051693 actin filament capping	2	0.212627	0.477	0.067	Biological Process	GO:0051693	actin filament capping	0.212627	0.473965	0	0	2	30
GO:0030042 actin filament depolymerization	3	0.145136	0.716	0.065	Biological Process	GO:0030042	actin filament depolymerization	0.145136	0.43324	0	0	3	46
GO:0007015 actin filament organization	7	0.675939	1.671	0.026	Biological Process	GO:0007015	actin filament organization	0.675939	0.763475	0	0	7	274
GO:0030041 actin filament polymerization	5	0.312495	1.193	0.039	Biological Process	GO:0030041	actin filament polymerization	0.312495	0.537677	0	0	5	129
GO:0030048 actin filament-based movement	4	0.111619	0.955	0.062	Biological Process	GO:0030048	actin filament-based movement	0.111619	0.39809	0	0	4	64
GO:0030029 actin filament-based process	15	0.484239	3.58	0.03	Biological Process	GO:0030029	actin filament-based process	0.484239	0.641826	0	0	15	505
GO:0099515 actin filament-based transport	1	0.135586	0.239	0.2	Biological Process	GO:0099515	actin filament-based transport	0.135586	0.414272	0	0	1	5
GO:0003785 actin monomer binding	1	0.446394	0.245	0.048	Molecular Function	GO:0003785	actin monomer binding	0.446394	0.565674	0	0	1	21
GO:0045010 actin nucleation	2	0.382387	0.477	0.043	Biological Process	GO:0045010	actin nucleation	0.382387	0.581056	0	0	2	46
GO:0008154 actin polymerization or depolymerization	6	0.272007	1.432	0.039	Biological Process	GO:0008154	actin polymerization or depolymerization	0.272007	0.509607	0	0	6	152
GO:0070358 actin polymerization-dependent cell motility	1	0.0287163	0.239	1	Biological Process	GO:0070358	actin polymerization-dependent cell motility	0.0287163	0.270102	0	0	1	1
GO:0098858 actin-based cell projection	4	0.428907	0.946	0.034	Cellular Component	GO:0098858	actin-based cell projection	0.428907	0.670384	0	0	4	117
GO:0030898 actin-dependent ATPase activity	1	0.15537	0.245	0.167	Molecular Function	GO:0030898	actin-dependent ATPase activity	0.15537	0.318542	0	0	1	6
GO:0070252 actin-mediated cell contraction	3	0.202046	0.716	0.056	Biological Process	GO:0070252	actin-mediated cell contraction	0.202046	0.46872	0	0	3	54
GO:0033275 actin-myosin filament sliding	1	0.184537	0.239	0.143	Biological Process	GO:0033275	actin-myosin filament sliding	0.184537	0.453264	0	0	1	7
GO:0001508 action potential	2	0.585496	0.477	0.029	Biological Process	GO:0001508	action potential	0.585496	0.704269	0	0	2	68
GO:0050798 activated T cell proliferation	1	0.544975	0.239	0.037	Biological Process	GO:0050798	activated T cell proliferation	0.544975	0.674644	0	0	1	27
GO:0033613 activating transcription factor binding	2	0.462896	0.49	0.036	Molecular Function	GO:0033613	activating transcription factor binding	0.462896	0.581053	0	0	2	56
GO:0002543 activation of blood coagulation via clotting cascade	1	0.0287163	0.239	1	Biological Process	GO:0002543	activation of blood coagulation via clotting cascade	0.0287163	0.270102	0	0	1	1
GO:0097202 activation of cysteine-type endopeptidase activity	1	0.31541	0.239	0.077	Biological Process	GO:0097202	activation of cysteine-type endopeptidase activity	0.31541	0.537677	0	0	1	13
GO:0006919 activation of cysteine-type endopeptidase activity involved in apoptotic process	1	0.767607	0.239	0.02	Biological Process	GO:0006919	activation of cysteine-type endopeptidase activity involved in apoptotic process	0.767607	0.828766	0	0	1	50
GO:0002253 activation of immune response	8	0.493462	1.909	0.03	Biological Process	GO:0002253	activation of immune response	0.493462	0.646053	0	0	8	265
GO:0002218 activation of innate immune response	6	0.197	1.432	0.044	Biological Process	GO:0002218	activation of innate immune response	0.197	0.46872	0	0	6	136
GO:0000187 activation of MAPK activity	2	0.631649	0.477	0.027	Biological Process	GO:0000187	activation of MAPK activity	0.631649	0.737411	0	0	2	74
GO:0000186 activation of MAPKK activity	2	0.191522	0.477	0.071	Biological Process	GO:0000186	activation of MAPKK activity	0.191522	0.464709	0	0	2	28
GO:0000185 activation of MAPKKK activity	1	0.274298	0.239	0.091	Biological Process	GO:0000185	activation of MAPKKK activity	0.274298	0.509607	0	0	1	11
GO:0032147 activation of protein kinase activity	5	0.482471	1.193	0.031	Biological Process	GO:0032147	activation of protein kinase activity	0.482471	0.641111	0	0	5	159
GO:0032148 activation of protein kinase B activity	2	0.0842554	0.477	0.118	Biological Process	GO:0032148	activation of protein kinase B activity	0.0842554	0.372167	0	0	2	17
GO:0022853 active ion transmembrane transporter activity	4	0.024302	0.98	0.1	Molecular Function	GO:0022853	active ion transmembrane transporter activity	0.024302	0.154905	0	0	4	40
GO:0022804 active transmembrane transporter activity	9	0.311953	2.206	0.034	Molecular Function	GO:0022804	active transmembrane transporter activity	0.311953	0.462755	0	0	9	264
GO:0048185 activin binding	1	0.178814	0.245	0.143	Molecular Function	GO:0048185	activin binding	0.178814	0.341968	0	0	1	7
GO:0016361 activin receptor activity, type I	1	0.106459	0.245	0.25	Molecular Function	GO:0016361	activin receptor activity, type I	0.106459	0.255029	0	0	1	4
GO:0038102 activin receptor antagonist activity	1	0.0277457	0.245	1	Molecular Function	GO:0038102	activin receptor antagonist activity	0.0277457	0.154905	0	0	1	1
GO:0048179 activin receptor complex	1	0.083125	0.236	0.333	Cellular Component	GO:0048179	activin receptor complex	0.083125	0.361199	0	0	1	3
GO:0032924 activin receptor signaling pathway	2	0.160475	0.477	0.08	Biological Process	GO:0032924	activin receptor signaling pathway	0.160475	0.434668	0	0	2	25
GO:0017002 activin-activated receptor activity	1	0.131258	0.245	0.2	Molecular Function	GO:0017002	activin-activated receptor activity	0.131258	0.290002	0	0	1	5
GO:0042641 actomyosin	1	0.720464	0.236	0.023	Cellular Component	GO:0042641	actomyosin	0.720464	0.859818	0	0	1	44
GO:0031032 actomyosin structure organization	1	0.965406	0.239	0.009	Biological Process	GO:0031032	actomyosin structure organization	0.965406	0.975369	0	0	1	115
GO:0002526 acute inflammatory response	3	0.263114	0.716	0.048	Biological Process	GO:0002526	acute inflammatory response	0.263114	0.508729	0	0	3	62
GO:0006953 acute-phase response	1	0.488628	0.239	0.043	Biological Process	GO:0006953	acute-phase response	0.488628	0.641826	0	0	1	23
GO:0071616 acyl-CoA biosynthetic process	2	0.130512	0.477	0.091	Biological Process	GO:0071616	acyl-CoA biosynthetic process	0.130512	0.414272	0	0	2	22
GO:0003995 acyl-CoA dehydrogenase activity	1	0.245323	0.245	0.1	Molecular Function	GO:0003995	acyl-CoA dehydrogenase activity	0.245323	0.409163	0	0	1	10
GO:0047617 acyl-CoA hydrolase activity	1	0.266277	0.245	0.091	Molecular Function	GO:0047617	acyl-CoA hydrolase activity	0.266277	0.424429	0	0	1	11
GO:0006637 acyl-CoA metabolic process	8	0.000123461	1.909	0.151	Biological Process	GO:0006637	acyl-CoA metabolic process	0.000123461	0.0151857	0	0	8	53
GO:0003997 acyl-CoA oxidase activity	1	0.131258	0.245	0.2	Molecular Function	GO:0003997	acyl-CoA oxidase activity	0.131258	0.290002	0	0	1	5
GO:0046463 acylglycerol biosynthetic process	1	0.558066	0.239	0.036	Biological Process	GO:0046463	acylglycerol biosynthetic process	0.558066	0.685542	0	0	1	28
GO:0006639 acylglycerol metabolic process	3	0.373385	0.716	0.039	Biological Process	GO:0006639	acylglycerol metabolic process	0.373385	0.571515	0	0	3	76
GO:0050528 acyloxyacyl hydrolase activity	1	0.0277457	0.245	1	Molecular Function	GO:0050528	acyloxyacyl hydrolase activity	0.0277457	0.154905	0	0	1	1
GO:0023058 adaptation of signaling pathway	1	0.274298	0.239	0.091	Biological Process	GO:0023058	adaptation of signaling pathway	0.274298	0.509607	0	0	1	11
GO:0002250 adaptive immune response	8	0.257225	1.909	0.038	Biological Process	GO:0002250	adaptive immune response	0.257225	0.500294	0	0	8	210
GO:0002460 adaptive immune response based on somatic recombination of immune receptors built from immunoglobulin superfamily domains	7	0.201062	1.671	0.042	Biological Process	GO:0002460	adaptive immune response based on somatic recombination of immune receptors built from immunoglobulin superfamily domains	0.201062	0.46872	0	0	7	166
GO:1990845 adaptive thermogenesis	7	0.019468	1.671	0.074	Biological Process	GO:1990845	adaptive thermogenesis	0.019468	0.270102	0	0	7	95
GO:0000295 adenine nucleotide transmembrane transporter activity	2	0.0298221	0.49	0.2	Molecular Function	GO:0000295	adenine nucleotide transmembrane transporter activity	0.0298221	0.159108	0	0	2	10
GO:0051503 adenine nucleotide transport	2	0.0675157	0.477	0.133	Biological Process	GO:0051503	adenine nucleotide transport	0.0675157	0.362543	0	0	2	15
GO:0021984 adenohypophysis development	1	0.230722	0.239	0.111	Biological Process	GO:0021984	adenohypophysis development	0.230722	0.484154	0	0	1	9
GO:0071106 adenosine 3',5'-bisphosphate transmembrane transport	1	0.0566099	0.239	0.5	Biological Process	GO:0071106	adenosine 3',5'-bisphosphate transmembrane transport	0.0566099	0.332792	0	0	1	2
GO:0071077 adenosine 3',5'-bisphosphate transmembrane transporter activity	1	0.106459	0.245	0.25	Molecular Function	GO:0071077	adenosine 3',5'-bisphosphate transmembrane transporter activity	0.106459	0.255029	0	0	1	4
GO:0001973 adenosine receptor signaling pathway	1	0.230722	0.239	0.111	Biological Process	GO:0001973	adenosine receptor signaling pathway	0.230722	0.484154	0	0	1	9
GO:0043262 adenosine-diphosphatase activity	1	0.0547233	0.245	0.5	Molecular Function	GO:0043262	adenosine-diphosphatase activity	0.0547233	0.197707	0	0	1	2
GO:0030554 adenyl nucleotide binding	39	0.325124	9.559	0.03	Molecular Function	GO:0030554	adenyl nucleotide binding	0.325124	0.471989	0	0	39	1299
GO:0032559 adenyl ribonucleotide binding	38	0.378634	9.314	0.029	Molecular Function	GO:0032559	adenyl ribonucleotide binding	0.378634	0.51377	0	0	38	1293
GO:0007189 adenylate cyclase-activating G protein-coupled receptor signaling pathway	1	0.836398	0.239	0.016	Biological Process	GO:0007189	adenylate cyclase-activating G protein-coupled receptor signaling pathway	0.836398	0.876792	0	0	1	62
GO:0007193 adenylate cyclase-inhibiting G protein-coupled receptor signaling pathway	1	0.688717	0.239	0.025	Biological Process	GO:0007193	adenylate cyclase-inhibiting G protein-coupled receptor signaling pathway	0.688717	0.77173	0	0	1	40
GO:0007188 adenylate cyclase-modulating G protein-coupled receptor signaling pathway	3	0.609738	0.716	0.028	Biological Process	GO:0007188	adenylate cyclase-modulating G protein-coupled receptor signaling pathway	0.609738	0.721132	0	0	3	109
GO:0000774 adenyl-nucleotide exchange factor activity	1	0.15537	0.245	0.167	Molecular Function	GO:0000774	adenyl-nucleotide exchange factor activity	0.15537	0.318542	0	0	1	6
GO:0005912 adherens junction	3	0.905349	0.709	0.016	Cellular Component	GO:0005912	adherens junction	0.905349	0.950931	0	0	3	187
GO:0034332 adherens junction organization	1	0.891411	0.239	0.013	Biological Process	GO:0034332	adherens junction organization	0.891411	0.918998	0	0	1	76
GO:0060612 adipose tissue development	2	0.202043	0.477	0.069	Biological Process	GO:0060612	adipose tissue development	0.202043	0.46872	0	0	2	29
GO:0043531 ADP binding	2	0.105142	0.49	0.1	Molecular Function	GO:0043531	ADP binding	0.105142	0.255029	0	0	2	20
GO:0046031 ADP metabolic process	4	0.146904	0.955	0.056	Biological Process	GO:0046031	ADP metabolic process	0.146904	0.434668	0	0	4	71
GO:0015217 ADP transmembrane transporter activity	2	0.0147033	0.49	0.286	Molecular Function	GO:0015217	ADP transmembrane transporter activity	0.0147033	0.154905	0	0	2	7
GO:0015866 ADP transport	2	0.0156998	0.477	0.286	Biological Process	GO:0015866	ADP transport	0.0156998	0.270102	0	0	2	7
GO:0003875 ADP-ribosylarginine hydrolase activity	1	0.0277457	0.245	1	Molecular Function	GO:0003875	ADP-ribosylarginine hydrolase activity	0.0277457	0.154905	0	0	1	1
GO:0030325 adrenal gland development	1	0.295153	0.239	0.083	Biological Process	GO:0030325	adrenal gland development	0.295153	0.526359	0	0	1	12
GO:0071875 adrenergic receptor signaling pathway	1	0.408309	0.239	0.056	Biological Process	GO:0071875	adrenergic receptor signaling pathway	0.408309	0.591933	0	0	1	18
GO:0031700 adrenomedullin receptor binding	1	0.0277457	0.245	1	Molecular Function	GO:0031700	adrenomedullin receptor binding	0.0277457	0.154905	0	0	1	1
GO:1990410 adrenomedullin receptor signaling pathway	1	0.110022	0.239	0.25	Biological Process	GO:1990410	adrenomedullin receptor signaling pathway	0.110022	0.398022	0	0	1	4
GO:0030534 adult behavior	3	0.622054	0.716	0.027	Biological Process	GO:0030534	adult behavior	0.622054	0.730476	0	0	3	111
GO:0008343 adult feeding behavior	1	0.184537	0.239	0.143	Biological Process	GO:0008343	adult feeding behavior	0.184537	0.453264	0	0	1	7
GO:0007512 adult heart development	1	0.274298	0.239	0.091	Biological Process	GO:0007512	adult heart development	0.274298	0.509607	0	0	1	11
GO:0008344 adult locomotory behavior	2	0.560867	0.477	0.031	Biological Process	GO:0008344	adult locomotory behavior	0.560867	0.688102	0	0	2	65
GO:0009060 aerobic respiration	7	0.000106354	1.671	0.179	Biological Process	GO:0009060	aerobic respiration	0.000106354	0.0151857	0	0	7	39
GO:0035973 aggrephagy	1	0.207966	0.239	0.125	Biological Process	GO:0035973	aggrephagy	0.207966	0.46872	0	0	1	8
GO:0016235 aggresome	3	0.0237018	0.709	0.136	Cellular Component	GO:0016235	aggresome	0.0237018	0.221576	0	0	3	22
GO:0007568 aging	5	0.219647	1.193	0.045	Biological Process	GO:0007568	aging	0.219647	0.483776	0	0	5	112
GO:0006522 alanine metabolic process	1	0.110022	0.239	0.25	Biological Process	GO:0006522	alanine metabolic process	0.110022	0.398022	0	0	1	4
GO:0047635 alanine-oxo-acid transaminase activity	1	0.0277457	0.245	1	Molecular Function	GO:0047635	alanine-oxo-acid transaminase activity	0.0277457	0.154905	0	0	1	1
GO:0043178 alcohol binding	5	0.0103182	1.225	0.104	Molecular Function	GO:0043178	alcohol binding	0.0103182	0.154905	0	0	5	48
GO:0046165 alcohol biosynthetic process	5	0.101254	1.193	0.058	Biological Process	GO:0046165	alcohol biosynthetic process	0.101254	0.398022	0	0	5	86
GO:0008106 alcohol dehydrogenase (NADP+) activity	2	0.0106974	0.49	0.333	Molecular Function	GO:0008106	alcohol dehydrogenase (NADP+) activity	0.0106974	0.154905	0	0	2	6
GO:0006066 alcohol metabolic process	9	0.117497	2.148	0.045	Biological Process	GO:0006066	alcohol metabolic process	0.117497	0.4128	0	0	9	198
GO:0046184 aldehyde biosynthetic process	1	0.252827	0.239	0.1	Biological Process	GO:0046184	aldehyde biosynthetic process	0.252827	0.49624	0	0	1	10
GO:0004029 aldehyde dehydrogenase (NAD) activity	1	0.178814	0.245	0.143	Molecular Function	GO:0004029	aldehyde dehydrogenase (NAD) activity	0.178814	0.341968	0	0	1	7
GO:0004031 aldehyde oxidase activity	1	0.106459	0.245	0.25	Molecular Function	GO:0004031	aldehyde oxidase activity	0.106459	0.255029	0	0	1	4
GO:0019401 alditol biosynthetic process	1	0.0837044	0.239	0.333	Biological Process	GO:0019401	alditol biosynthetic process	0.0837044	0.372167	0	0	1	3
GO:0019400 alditol metabolic process	1	0.252827	0.239	0.1	Biological Process	GO:0019400	alditol metabolic process	0.252827	0.49624	0	0	1	10
GO:0004033 aldo-keto reductase (NADP) activity	2	0.0147033	0.49	0.286	Molecular Function	GO:0004033	aldo-keto reductase (NADP) activity	0.0147033	0.154905	0	0	2	7
GO:0032342 aldosterone biosynthetic process	1	0.160418	0.239	0.167	Biological Process	GO:0032342	aldosterone biosynthetic process	0.160418	0.434668	0	0	1	6
GO:0032341 aldosterone metabolic process	1	0.184537	0.239	0.143	Biological Process	GO:0032341	aldosterone metabolic process	0.184537	0.453264	0	0	1	7
GO:0031420 alkali metal ion binding	2	0.0489468	0.49	0.154	Molecular Function	GO:0031420	alkali metal ion binding	0.0489468	0.197707	0	0	2	13
GO:1901607 alpha-amino acid biosynthetic process	5	0.0128906	1.193	0.102	Biological Process	GO:1901607	alpha-amino acid biosynthetic process	0.0128906	0.256581	0	0	5	49
GO:1901606 alpha-amino acid catabolic process	5	0.0324148	1.193	0.081	Biological Process	GO:1901606	alpha-amino acid catabolic process	0.0324148	0.286361	0	0	5	62
GO:1901605 alpha-amino acid metabolic process	10	0.00866234	2.387	0.069	Biological Process	GO:1901605	alpha-amino acid metabolic process	0.00866234	0.209865	0	0	10	144
GO:0046631 alpha-beta T cell activation	4	0.316949	0.955	0.04	Biological Process	GO:0046631	alpha-beta T cell activation	0.316949	0.539725	0	0	4	99
GO:0002287 alpha-beta T cell activation involved in immune response	3	0.13185	0.716	0.068	Biological Process	GO:0002287	alpha-beta T cell activation involved in immune response	0.13185	0.414272	0	0	3	44
GO:0046632 alpha-beta T cell differentiation	3	0.373385	0.716	0.039	Biological Process	GO:0046632	alpha-beta T cell differentiation	0.373385	0.571515	0	0	3	76
GO:0002293 alpha-beta T cell differentiation involved in immune response	3	0.13185	0.716	0.068	Biological Process	GO:0002293	alpha-beta T cell differentiation involved in immune response	0.13185	0.414272	0	0	3	44
GO:0046633 alpha-beta T cell proliferation	1	0.441846	0.239	0.05	Biological Process	GO:0046633	alpha-beta T cell proliferation	0.441846	0.614776	0	0	1	20
GO:0004559 alpha-mannosidase activity	1	0.380354	0.245	0.059	Molecular Function	GO:0004559	alpha-mannosidase activity	0.380354	0.51377	0	0	1	17
GO:0035867 alphav-beta3 integrin-IGF-1-IGF1R complex	1	0.083125	0.236	0.333	Cellular Component	GO:0035867	alphav-beta3 integrin-IGF-1-IGF1R complex	0.083125	0.361199	0	0	1	3
GO:0001667 ameboidal-type cell migration	12	0.111701	2.864	0.043	Biological Process	GO:0001667	ameboidal-type cell migration	0.111701	0.39809	0	0	12	281
GO:0033218 amide binding	14	6.43828e-05	3.431	0.095	Molecular Function	GO:0033218	amide binding	6.43828e-05	0.0120911	0	0	14	148
GO:0043604 amide biosynthetic process	16	0.953212	3.819	0.02	Biological Process	GO:0043604	amide biosynthetic process	0.953212	0.965693	0	0	16	798
GO:0042886 amide transport	28	0.480677	6.683	0.029	Biological Process	GO:0042886	amide transport	0.480677	0.639206	0	0	28	954
GO:0015067 amidinotransferase activity	1	0.0277457	0.245	1	Molecular Function	GO:0015067	amidinotransferase activity	0.0277457	0.154905	0	0	1	1
GO:0009310 amine catabolic process	1	0.31541	0.239	0.077	Biological Process	GO:0009310	amine catabolic process	0.31541	0.537677	0	0	1	13
GO:0009308 amine metabolic process	1	0.767607	0.239	0.02	Biological Process	GO:0009308	amine metabolic process	0.767607	0.828766	0	0	1	50
GO:0016597 amino acid binding	2	0.16176	0.49	0.077	Molecular Function	GO:0016597	amino acid binding	0.16176	0.329485	0	0	2	26
GO:0043102 amino acid salvage	1	0.184537	0.239	0.143	Biological Process	GO:0043102	amino acid salvage	0.184537	0.453264	0	0	1	7
GO:0003333 amino acid transmembrane transport	1	0.774303	0.239	0.02	Biological Process	GO:0003333	amino acid transmembrane transport	0.774303	0.832144	0	0	1	51
GO:0015171 amino acid transmembrane transporter activity	1	0.769095	0.245	0.019	Molecular Function	GO:0015171	amino acid transmembrane transporter activity	0.769095	0.832004	0	0	1	52
GO:0006865 amino acid transport	1	0.911546	0.239	0.012	Biological Process	GO:0006865	amino acid transport	0.911546	0.933736	0	0	1	83
GO:0006040 amino sugar metabolic process	1	0.441846	0.239	0.05	Biological Process	GO:0006040	amino sugar metabolic process	0.441846	0.614776	0	0	1	20
GO:0006577 amino-acid betaine metabolic process	1	0.207966	0.239	0.125	Biological Process	GO:0006577	amino-acid betaine metabolic process	0.207966	0.46872	0	0	1	8
GO:0004046 aminoacylase activity	1	0.0547233	0.245	0.5	Molecular Function	GO:0004046	aminoacylase activity	0.0547233	0.197707	0	0	1	2
GO:0001760 aminocarboxymuconate-semialdehyde decarboxylase activity	1	0.0277457	0.245	1	Molecular Function	GO:0001760	aminocarboxymuconate-semialdehyde decarboxylase activity	0.0277457	0.154905	0	0	1	1
GO:0006023 aminoglycan biosynthetic process	1	0.660204	0.239	0.027	Biological Process	GO:0006023	aminoglycan biosynthetic process	0.660204	0.750474	0	0	1	37
GO:0006026 aminoglycan catabolic process	1	0.408309	0.239	0.056	Biological Process	GO:0006026	aminoglycan catabolic process	0.408309	0.591933	0	0	1	18
GO:0006022 aminoglycan metabolic process	2	0.60134	0.477	0.029	Biological Process	GO:0006022	aminoglycan metabolic process	0.60134	0.7165	0	0	2	70
GO:0004177 aminopeptidase activity	1	0.605279	0.245	0.03	Molecular Function	GO:0004177	aminopeptidase activity	0.605279	0.696498	0	0	1	33
GO:0140157 ammonium import across plasma membrane	1	0.0287163	0.239	1	Biological Process	GO:0140157	ammonium import across plasma membrane	0.0287163	0.270102	0	0	1	1
GO:0070405 ammonium ion binding	1	0.582377	0.245	0.032	Molecular Function	GO:0070405	ammonium ion binding	0.582377	0.681861	0	0	1	31
GO:0097164 ammonium ion metabolic process	5	0.240762	1.193	0.043	Biological Process	GO:0097164	ammonium ion metabolic process	0.240762	0.49624	0	0	5	116
GO:0072488 ammonium transmembrane transport	2	0.0205389	0.477	0.25	Biological Process	GO:0072488	ammonium transmembrane transport	0.0205389	0.270102	0	0	2	8
GO:0008519 ammonium transmembrane transporter activity	3	0.0126909	0.735	0.167	Molecular Function	GO:0008519	ammonium transmembrane transporter activity	0.0126909	0.154905	0	0	3	18
GO:0015696 ammonium transport	3	0.13185	0.716	0.068	Biological Process	GO:0015696	ammonium transport	0.13185	0.414272	0	0	3	44
GO:0080122 AMP transmembrane transporter activity	1	0.0547233	0.245	0.5	Molecular Function	GO:0080122	AMP transmembrane transporter activity	0.0547233	0.197707	0	0	1	2
GO:0080121 AMP transport	1	0.0566099	0.239	0.5	Biological Process	GO:0080121	AMP transport	0.0566099	0.332792	0	0	1	2
GO:0004679 AMP-activated protein kinase activity	1	0.15537	0.245	0.167	Molecular Function	GO:0004679	AMP-activated protein kinase activity	0.15537	0.318542	0	0	1	6
GO:0044753 amphisome	1	0.0562124	0.236	0.5	Cellular Component	GO:0044753	amphisome	0.0562124	0.31246	0	0	1	2
GO:0097647 amylin receptor signaling pathway	1	0.110022	0.239	0.25	Biological Process	GO:0097647	amylin receptor signaling pathway	0.110022	0.398022	0	0	1	4
GO:0042983 amyloid precursor protein biosynthetic process	1	0.207966	0.239	0.125	Biological Process	GO:0042983	amyloid precursor protein biosynthetic process	0.207966	0.46872	0	0	1	8
GO:0042987 amyloid precursor protein catabolic process	3	0.119021	0.716	0.071	Biological Process	GO:0042987	amyloid precursor protein catabolic process	0.119021	0.414027	0	0	3	42
GO:0042982 amyloid precursor protein metabolic process	4	0.061714	0.955	0.077	Biological Process	GO:0042982	amyloid precursor protein metabolic process	0.061714	0.345037	0	0	4	52
GO:0097242 amyloid-beta clearance	1	0.457896	0.239	0.048	Biological Process	GO:0097242	amyloid-beta clearance	0.457896	0.623422	0	0	1	21
GO:0150093 amyloid-beta clearance by transcytosis	1	0.135586	0.239	0.2	Biological Process	GO:0150093	amyloid-beta clearance by transcytosis	0.135586	0.414272	0	0	1	5
GO:0034205 amyloid-beta formation	2	0.244643	0.477	0.061	Biological Process	GO:0034205	amyloid-beta formation	0.244643	0.49624	0	0	2	33
GO:0050435 amyloid-beta metabolic process	2	0.287549	0.477	0.054	Biological Process	GO:0050435	amyloid-beta metabolic process	0.287549	0.525675	0	0	2	37
GO:0048856 anatomical structure development	115	0.0742902	27.446	0.032	Biological Process	GO:0048856	anatomical structure development	0.0742902	0.372167	0	0	115	3549
GO:0048646 anatomical structure formation involved in morphogenesis	24	0.325328	5.728	0.032	Biological Process	GO:0048646	anatomical structure formation involved in morphogenesis	0.325328	0.54711	0	0	24	752
GO:0060249 anatomical structure homeostasis	8	0.497728	1.909	0.03	Biological Process	GO:0060249	anatomical structure homeostasis	0.497728	0.650408	0	0	8	266
GO:0071695 anatomical structure maturation	7	0.0375308	1.671	0.064	Biological Process	GO:0071695	anatomical structure maturation	0.0375308	0.305781	0	0	7	109
GO:0009653 anatomical structure morphogenesis	51	0.439294	12.172	0.03	Biological Process	GO:0009653	anatomical structure morphogenesis	0.439294	0.614776	0	0	51	1728
GO:0031225 anchored component of membrane	3	0.251971	0.709	0.049	Cellular Component	GO:0031225	anchored component of membrane	0.251971	0.496684	0	0	3	61
GO:0046658 anchored component of plasma membrane	2	0.252769	0.473	0.059	Cellular Component	GO:0046658	anchored component of plasma membrane	0.252769	0.496684	0	0	2	34
GO:0099025 anchored component of postsynaptic membrane	1	0.109272	0.236	0.25	Cellular Component	GO:0099025	anchored component of postsynaptic membrane	0.109272	0.390213	0	0	1	4
GO:0099026 anchored component of presynaptic membrane	1	0.159355	0.236	0.167	Cellular Component	GO:0099026	anchored component of presynaptic membrane	0.159355	0.443342	0	0	1	6
GO:0099144 anchored component of synaptic membrane	1	0.206629	0.236	0.125	Cellular Component	GO:0099144	anchored component of synaptic membrane	0.206629	0.470443	0	0	1	8
GO:0070161 anchoring junction	3	0.929049	0.709	0.015	Cellular Component	GO:0070161	anchoring junction	0.929049	0.9634	0	0	3	201
GO:0008209 androgen metabolic process	1	0.335087	0.239	0.071	Biological Process	GO:0008209	androgen metabolic process	0.335087	0.54711	0	0	1	14
GO:0030521 androgen receptor signaling pathway	1	0.570781	0.239	0.034	Biological Process	GO:0030521	androgen receptor signaling pathway	0.570781	0.693409	0	0	1	29
GO:0001525 angiogenesis	15	0.0519474	3.58	0.046	Biological Process	GO:0001525	angiogenesis	0.0519474	0.332792	0	0	15	328
GO:0043532 angiostatin binding	1	0.0547233	0.245	0.5	Molecular Function	GO:0043532	angiostatin binding	0.0547233	0.197707	0	0	1	2
GO:0038166 angiotensin-activated signaling pathway	1	0.252827	0.239	0.1	Biological Process	GO:0038166	angiotensin-activated signaling pathway	0.252827	0.49624	0	0	1	10
GO:0086098 angiotensin-activated signaling pathway involved in heart process	1	0.0566099	0.239	0.5	Biological Process	GO:0086098	angiotensin-activated signaling pathway involved in heart process	0.0566099	0.332792	0	0	1	2
GO:0048513 animal organ development	75	0.0369571	17.9	0.035	Biological Process	GO:0048513	animal organ development	0.0369571	0.305781	0	0	75	2142
GO:0048645 animal organ formation	2	0.452326	0.477	0.038	Biological Process	GO:0048645	animal organ formation	0.452326	0.623422	0	0	2	53
GO:0048799 animal organ maturation	1	0.425321	0.239	0.053	Biological Process	GO:0048799	animal organ maturation	0.425321	0.601849	0	0	1	19
GO:0009887 animal organ morphogenesis	22	0.321821	5.251	0.032	Biological Process	GO:0009887	animal organ morphogenesis	0.321821	0.543965	0	0	22	684
GO:0043168 anion binding	84	0.00226613	20.588	0.037	Molecular Function	GO:0043168	anion binding	0.00226613	0.0607969	0	0	84	2250
GO:0005253 anion channel activity	2	0.590182	0.49	0.028	Molecular Function	GO:0005253	anion channel activity	0.590182	0.686717	0	0	2	71
GO:0055081 anion homeostasis	2	0.319573	0.477	0.05	Biological Process	GO:0055081	anion homeostasis	0.319573	0.540929	0	0	2	40
GO:0098656 anion transmembrane transport	8	0.108608	1.909	0.048	Biological Process	GO:0098656	anion transmembrane transport	0.108608	0.398022	0	0	8	167
GO:0008509 anion transmembrane transporter activity	9	0.165282	2.206	0.041	Molecular Function	GO:0008509	anion transmembrane transporter activity	0.165282	0.33368	0	0	9	222
GO:0006820 anion transport	17	0.0819802	4.057	0.042	Biological Process	GO:0006820	anion transport	0.0819802	0.372167	0	0	17	409
GO:0015301 anion:anion antiporter activity	2	0.0489468	0.49	0.154	Molecular Function	GO:0015301	anion:anion antiporter activity	0.0489468	0.197707	0	0	2	13
GO:0015296 anion:cation symporter activity	2	0.0489468	0.49	0.154	Molecular Function	GO:0015296	anion:cation symporter activity	0.0489468	0.197707	0	0	2	13
GO:0015373 anion:sodium symporter activity	1	0.106459	0.245	0.25	Molecular Function	GO:0015373	anion:sodium symporter activity	0.106459	0.255029	0	0	1	4
GO:0030506 ankyrin binding	1	0.380354	0.245	0.059	Molecular Function	GO:0030506	ankyrin binding	0.380354	0.51377	0	0	1	17
GO:0043276 anoikis	1	0.503336	0.239	0.042	Biological Process	GO:0043276	anoikis	0.503336	0.650408	0	0	1	24
GO:0009948 anterior/posterior axis specification	1	0.570781	0.239	0.034	Biological Process	GO:0009948	anterior/posterior axis specification	0.570781	0.693409	0	0	1	29
GO:0008595 anterior/posterior axis specification, embryo	1	0.252827	0.239	0.1	Biological Process	GO:0008595	anterior/posterior axis specification, embryo	0.252827	0.49624	0	0	1	10
GO:0009952 anterior/posterior pattern specification	3	0.839236	0.716	0.019	Biological Process	GO:0009952	anterior/posterior pattern specification	0.839236	0.879191	0	0	3	159
GO:0098916 anterograde trans-synaptic signaling	7	0.835701	1.671	0.021	Biological Process	GO:0098916	anterograde trans-synaptic signaling	0.835701	0.876792	0	0	7	328
GO:0017001 antibiotic catabolic process	1	0.372763	0.239	0.062	Biological Process	GO:0017001	antibiotic catabolic process	0.372763	0.571475	0	0	1	16
GO:0016999 antibiotic metabolic process	6	0.0107253	1.432	0.092	Biological Process	GO:0016999	antibiotic metabolic process	0.0107253	0.242686	0	0	6	65
GO:0003823 antigen binding	1	0.266277	0.245	0.091	Molecular Function	GO:0003823	antigen binding	0.266277	0.424429	0	0	1	11
GO:0019882 antigen processing and presentation	3	0.341883	0.716	0.042	Biological Process	GO:0019882	antigen processing and presentation	0.341883	0.553124	0	0	3	72
GO:0019883 antigen processing and presentation of endogenous antigen	2	0.0317822	0.477	0.2	Biological Process	GO:0019883	antigen processing and presentation of endogenous antigen	0.0317822	0.282991	0	0	2	10
GO:0002483 antigen processing and presentation of endogenous peptide antigen	1	0.207966	0.239	0.125	Biological Process	GO:0002483	antigen processing and presentation of endogenous peptide antigen	0.207966	0.46872	0	0	1	8
GO:0002491 antigen processing and presentation of endogenous peptide antigen via MHC class II	1	0.0287163	0.239	1	Biological Process	GO:0002491	antigen processing and presentation of endogenous peptide antigen via MHC class II	0.0287163	0.270102	0	0	1	1
GO:0019884 antigen processing and presentation of exogenous antigen	1	0.335087	0.239	0.071	Biological Process	GO:0019884	antigen processing and presentation of exogenous antigen	0.335087	0.54711	0	0	1	14
GO:0002478 antigen processing and presentation of exogenous peptide antigen	1	0.274298	0.239	0.091	Biological Process	GO:0002478	antigen processing and presentation of exogenous peptide antigen	0.274298	0.509607	0	0	1	11
GO:0019886 antigen processing and presentation of exogenous peptide antigen via MHC class II	1	0.184537	0.239	0.143	Biological Process	GO:0019886	antigen processing and presentation of exogenous peptide antigen via MHC class II	0.184537	0.453264	0	0	1	7
GO:0048002 antigen processing and presentation of peptide antigen	1	0.531498	0.239	0.038	Biological Process	GO:0048002	antigen processing and presentation of peptide antigen	0.531498	0.668308	0	0	1	26
GO:0002495 antigen processing and presentation of peptide antigen via MHC class II	1	0.274298	0.239	0.091	Biological Process	GO:0002495	antigen processing and presentation of peptide antigen via MHC class II	0.274298	0.509607	0	0	1	11
GO:0002504 antigen processing and presentation of peptide or polysaccharide antigen via MHC class II	1	0.473485	0.239	0.045	Biological Process	GO:0002504	antigen processing and presentation of peptide or polysaccharide antigen via MHC class II	0.473485	0.631749	0	0	1	22
GO:0016209 antioxidant activity	2	0.472089	0.49	0.035	Molecular Function	GO:0016209	antioxidant activity	0.472089	0.587919	0	0	2	57
GO:0015297 antiporter activity	2	0.325706	0.49	0.048	Molecular Function	GO:0015297	antiporter activity	0.325706	0.471989	0	0	2	42
GO:0003176 aortic valve development	2	0.120843	0.477	0.095	Biological Process	GO:0003176	aortic valve development	0.120843	0.414272	0	0	2	21
GO:0003180 aortic valve morphogenesis	2	0.0757369	0.477	0.125	Biological Process	GO:0003180	aortic valve morphogenesis	0.0757369	0.372167	0	0	2	16
GO:0035650 AP-1 adaptor complex binding	1	0.131258	0.245	0.2	Molecular Function	GO:0035650	AP-1 adaptor complex binding	0.131258	0.290002	0	0	1	5
GO:0030122 AP-2 adaptor complex	1	0.206629	0.236	0.125	Cellular Component	GO:0030122	AP-2 adaptor complex	0.206629	0.470443	0	0	1	8
GO:0035651 AP-3 adaptor complex binding	1	0.0809542	0.245	0.333	Molecular Function	GO:0035651	AP-3 adaptor complex binding	0.0809542	0.225567	0	0	1	3
GO:0097440 apical dendrite	1	0.109272	0.236	0.25	Cellular Component	GO:0097440	apical dendrite	0.109272	0.390213	0	0	1	4
GO:0043296 apical junction complex	2	0.736963	0.473	0.022	Cellular Component	GO:0043296	apical junction complex	0.736963	0.868748	0	0	2	91
GO:0045177 apical part of cell	5	0.779373	1.182	0.022	Cellular Component	GO:0045177	apical part of cell	0.779373	0.883958	0	0	5	227
GO:0016324 apical plasma membrane	4	0.73921	0.946	0.023	Cellular Component	GO:0016324	apical plasma membrane	0.73921	0.868748	0	0	4	175
GO:0006309 apoptotic DNA fragmentation	1	0.184537	0.239	0.143	Biological Process	GO:0006309	apoptotic DNA fragmentation	0.184537	0.453264	0	0	1	7
GO:0008637 apoptotic mitochondrial changes	4	0.116406	0.955	0.062	Biological Process	GO:0008637	apoptotic mitochondrial changes	0.116406	0.410889	0	0	4	65
GO:0030262 apoptotic nuclear changes	2	0.0596165	0.477	0.143	Biological Process	GO:0030262	apoptotic nuclear changes	0.0596165	0.337506	0	0	2	14
GO:0006915 apoptotic process	38	0.136865	9.069	0.034	Biological Process	GO:0006915	apoptotic process	0.136865	0.417383	0	0	38	1102
GO:0097190 apoptotic signaling pathway	14	0.261206	3.341	0.035	Biological Process	GO:0097190	apoptotic signaling pathway	0.261206	0.506605	0	0	14	400
GO:0030119 AP-type membrane coat adaptor complex	1	0.626411	0.236	0.029	Cellular Component	GO:0030119	AP-type membrane coat adaptor complex	0.626411	0.796898	0	0	1	34
GO:1903963 arachidonate transport	2	0.202043	0.477	0.069	Biological Process	GO:1903963	arachidonate transport	0.202043	0.46872	0	0	2	29
GO:0050482 arachidonic acid secretion	2	0.202043	0.477	0.069	Biological Process	GO:0050482	arachidonic acid secretion	0.202043	0.46872	0	0	2	29
GO:0032011 ARF protein signal transduction	1	0.372763	0.239	0.062	Biological Process	GO:0032011	ARF protein signal transduction	0.372763	0.571475	0	0	1	16
GO:0034618 arginine binding	1	0.106459	0.245	0.25	Molecular Function	GO:0034618	arginine binding	0.106459	0.255029	0	0	1	4
GO:0006527 arginine catabolic process	1	0.160418	0.239	0.167	Biological Process	GO:0006527	arginine catabolic process	0.160418	0.434668	0	0	1	6
GO:0006525 arginine metabolic process	1	0.31541	0.239	0.077	Biological Process	GO:0006525	arginine metabolic process	0.31541	0.537677	0	0	1	13
GO:0070016 armadillo repeat domain binding	1	0.178814	0.245	0.143	Molecular Function	GO:0070016	armadillo repeat domain binding	0.178814	0.341968	0	0	1	7
GO:0009074 aromatic amino acid family catabolic process	1	0.408309	0.239	0.056	Biological Process	GO:0009074	aromatic amino acid family catabolic process	0.408309	0.591933	0	0	1	18
GO:0009072 aromatic amino acid family metabolic process	1	0.544975	0.239	0.037	Biological Process	GO:0009072	aromatic amino acid family metabolic process	0.544975	0.674644	0	0	1	27
GO:0019438 aromatic compound biosynthetic process	88	0.289605	21.002	0.03	Biological Process	GO:0019438	aromatic compound biosynthetic process	0.289605	0.526359	0	0	88	2894
GO:0019439 aromatic compound catabolic process	13	0.181197	3.103	0.038	Biological Process	GO:0019439	aromatic compound catabolic process	0.181197	0.453264	0	0	13	340
GO:0071933 Arp2/3 complex binding	1	0.201609	0.245	0.125	Molecular Function	GO:0071933	Arp2/3 complex binding	0.201609	0.365465	0	0	1	8
GO:0034314 Arp2/3 complex-mediated actin nucleation	1	0.606778	0.239	0.031	Biological Process	GO:0034314	Arp2/3 complex-mediated actin nucleation	0.606778	0.718695	0	0	1	32
GO:1990763 arrestin family protein binding	1	0.15537	0.245	0.167	Molecular Function	GO:1990763	arrestin family protein binding	0.15537	0.318542	0	0	1	6
GO:0030791 arsenite methyltransferase activity	1	0.0277457	0.245	1	Molecular Function	GO:0030791	arsenite methyltransferase activity	0.0277457	0.154905	0	0	1	1
GO:0018872 arsonoacetate metabolic process	1	0.0566099	0.239	0.5	Biological Process	GO:0018872	arsonoacetate metabolic process	0.0566099	0.332792	0	0	1	2
GO:0006532 aspartate biosynthetic process	2	0.000822716	0.477	1	Biological Process	GO:0006532	aspartate biosynthetic process	0.000822716	0.0592805	0	0	2	2
GO:0006533 aspartate catabolic process	2	0.000822716	0.477	1	Biological Process	GO:0006533	aspartate catabolic process	0.000822716	0.0592805	0	0	2	2
GO:0009067 aspartate family amino acid biosynthetic process	4	0.00148956	0.955	0.222	Biological Process	GO:0009067	aspartate family amino acid biosynthetic process	0.00148956	0.0860891	0	0	4	18
GO:0009068 aspartate family amino acid catabolic process	2	0.0259112	0.477	0.222	Biological Process	GO:0009068	aspartate family amino acid catabolic process	0.0259112	0.270102	0	0	2	9
GO:0009066 aspartate family amino acid metabolic process	4	0.0127637	0.955	0.125	Biological Process	GO:0009066	aspartate family amino acid metabolic process	0.0127637	0.255114	0	0	4	32
GO:0006531 aspartate metabolic process	2	0.00475018	0.477	0.5	Biological Process	GO:0006531	aspartate metabolic process	0.00475018	0.158098	0	0	2	4
GO:0015810 aspartate transmembrane transport	1	0.135586	0.239	0.2	Biological Process	GO:0015810	aspartate transmembrane transport	0.135586	0.414272	0	0	1	5
GO:0008306 associative learning	2	0.422875	0.477	0.04	Biological Process	GO:0008306	associative learning	0.422875	0.601849	0	0	2	50
GO:0030953 astral microtubule organization	1	0.230722	0.239	0.111	Biological Process	GO:0030953	astral microtubule organization	0.230722	0.484154	0	0	1	9
GO:0043615 astrocyte cell migration	1	0.110022	0.239	0.25	Biological Process	GO:0043615	astrocyte cell migration	0.110022	0.398022	0	0	1	4
GO:0035700 astrocyte chemotaxis	1	0.0566099	0.239	0.5	Biological Process	GO:0035700	astrocyte chemotaxis	0.0566099	0.332792	0	0	1	2
GO:0048708 astrocyte differentiation	1	0.753613	0.239	0.021	Biological Process	GO:0048708	astrocyte differentiation	0.753613	0.818262	0	0	1	48
GO:0032279 asymmetric synapse	3	0.611048	0.709	0.027	Cellular Component	GO:0032279	asymmetric synapse	0.611048	0.790392	0	0	3	110
GO:0005524 ATP binding	37	0.379083	9.069	0.029	Molecular Function	GO:0005524	ATP binding	0.379083	0.51377	0	0	37	1258
GO:0006754 ATP biosynthetic process	6	0.13154	1.432	0.05	Biological Process	GO:0006754	ATP biosynthetic process	0.13154	0.414272	0	0	6	120
GO:0006757 ATP generation from ADP	4	0.106923	0.955	0.063	Biological Process	GO:0006757	ATP generation from ADP	0.106923	0.398022	0	0	4	63
GO:0046034 ATP metabolic process	17	0.000143587	4.057	0.08	Biological Process	GO:0046034	ATP metabolic process	0.000143587	0.0167997	0	0	17	213
GO:0042773 ATP synthesis coupled electron transport	3	0.089214	0.716	0.081	Biological Process	GO:0042773	ATP synthesis coupled electron transport	0.089214	0.38382	0	0	3	37
GO:0015986 ATP synthesis coupled proton transport	2	0.35124	0.477	0.047	Biological Process	GO:0015986	ATP synthesis coupled proton transport	0.35124	0.560017	0	0	2	43
GO:0005347 ATP transmembrane transporter activity	2	0.0147033	0.49	0.286	Molecular Function	GO:0005347	ATP transmembrane transporter activity	0.0147033	0.154905	0	0	2	7
GO:0015867 ATP transport	2	0.038119	0.477	0.182	Biological Process	GO:0015867	ATP transport	0.038119	0.305781	0	0	2	11
GO:0005471 ATP:ADP antiporter activity	1	0.0809542	0.245	0.333	Molecular Function	GO:0005471	ATP:ADP antiporter activity	0.0809542	0.225567	0	0	1	3
GO:0001671 ATPase activator activity	2	0.0357907	0.49	0.182	Molecular Function	GO:0001671	ATPase activator activity	0.0357907	0.18265	0	0	2	11
GO:0016887 ATPase activity	12	0.408899	2.941	0.031	Molecular Function	GO:0016887	ATPase activity	0.408899	0.537001	0	0	12	393
GO:0042623 ATPase activity, coupled	7	0.589729	1.716	0.027	Molecular Function	GO:0042623	ATPase activity, coupled	0.589729	0.686717	0	0	7	261
GO:0043492 ATPase activity, coupled to movement of substances	4	0.383549	0.98	0.035	Molecular Function	GO:0043492	ATPase activity, coupled to movement of substances	0.383549	0.51377	0	0	4	113
GO:0015662 ATPase activity, coupled to transmembrane movement of ions, phosphorylative mechanism	2	0.0877439	0.49	0.111	Molecular Function	GO:0015662	ATPase activity, coupled to transmembrane movement of ions, phosphorylative mechanism	0.0877439	0.236757	0	0	2	18
GO:0044769 ATPase activity, coupled to transmembrane movement of ions, rotational mechanism	2	0.105142	0.49	0.1	Molecular Function	GO:0044769	ATPase activity, coupled to transmembrane movement of ions, rotational mechanism	0.105142	0.255029	0	0	2	20
GO:0042626 ATPase activity, coupled to transmembrane movement of substances	4	0.377235	0.98	0.036	Molecular Function	GO:0042626	ATPase activity, coupled to transmembrane movement of substances	0.377235	0.51377	0	0	4	112
GO:0051117 ATPase binding	7	0.00086323	1.716	0.125	Molecular Function	GO:0051117	ATPase binding	0.00086323	0.0337739	0	0	7	56
GO:1904949 ATPase complex	5	0.0717502	1.182	0.064	Cellular Component	GO:1904949	ATPase complex	0.0717502	0.357015	0	0	5	78
GO:0042625 ATPase coupled ion transmembrane transporter activity	4	0.024302	0.98	0.1	Molecular Function	GO:0042625	ATPase coupled ion transmembrane transporter activity	0.024302	0.154905	0	0	4	40
GO:0098533 ATPase dependent transmembrane transport complex	2	0.0514031	0.473	0.154	Cellular Component	GO:0098533	ATPase dependent transmembrane transport complex	0.0514031	0.31246	0	0	2	13
GO:0042030 ATPase inhibitor activity	2	0.00726444	0.49	0.4	Molecular Function	GO:0042030	ATPase inhibitor activity	0.00726444	0.133751	0	0	2	5
GO:0060590 ATPase regulator activity	5	0.000357166	1.225	0.217	Molecular Function	GO:0060590	ATPase regulator activity	0.000357166	0.028565	0	0	5	23
GO:1990939 ATP-dependent microtubule motor activity	2	0.472089	0.49	0.035	Molecular Function	GO:1990939	ATP-dependent microtubule motor activity	0.472089	0.587919	0	0	2	57
GO:0008569 ATP-dependent microtubule motor activity, minus-end-directed	1	0.397567	0.245	0.056	Molecular Function	GO:0008569	ATP-dependent microtubule motor activity, minus-end-directed	0.397567	0.523239	0	0	1	18
GO:0003228 atrial cardiac muscle tissue development	1	0.184537	0.239	0.143	Biological Process	GO:0003228	atrial cardiac muscle tissue development	0.184537	0.453264	0	0	1	7
GO:0055009 atrial cardiac muscle tissue morphogenesis	1	0.160418	0.239	0.167	Biological Process	GO:0055009	atrial cardiac muscle tissue morphogenesis	0.160418	0.434668	0	0	1	6
GO:0016255 attachment of GPI anchor to protein	1	0.110022	0.239	0.25	Biological Process	GO:0016255	attachment of GPI anchor to protein	0.110022	0.398022	0	0	1	4
GO:0008608 attachment of spindle microtubules to kinetochore	1	0.488628	0.239	0.043	Biological Process	GO:0008608	attachment of spindle microtubules to kinetochore	0.488628	0.641826	0	0	1	23
GO:0044754 autolysosome	2	0.0112739	0.473	0.333	Cellular Component	GO:0044754	autolysosome	0.0112739	0.128815	0	0	2	6
GO:0048483 autonomic nervous system development	1	0.629087	0.239	0.029	Biological Process	GO:0048483	autonomic nervous system development	0.629087	0.735493	0	0	1	34
GO:0005776 autophagosome	4	0.0831714	0.946	0.069	Cellular Component	GO:0005776	autophagosome	0.0831714	0.361199	0	0	4	58
GO:0000045 autophagosome assembly	5	0.0386293	1.193	0.077	Biological Process	GO:0000045	autophagosome assembly	0.0386293	0.308728	0	0	5	65
GO:0097352 autophagosome maturation	1	0.544975	0.239	0.037	Biological Process	GO:0097352	autophagosome maturation	0.544975	0.674644	0	0	1	27
GO:0000421 autophagosome membrane	1	0.455487	0.236	0.048	Cellular Component	GO:0000421	autophagosome membrane	0.455487	0.690505	0	0	1	21
GO:1905037 autophagosome organization	5	0.0455235	1.193	0.074	Biological Process	GO:1905037	autophagosome organization	0.0455235	0.33085	0	0	5	68
GO:0006914 autophagy	15	0.0206374	3.58	0.052	Biological Process	GO:0006914	autophagy	0.0206374	0.270102	0	0	15	290
GO:0075071 autophagy involved in symbiotic interaction	1	0.110022	0.239	0.25	Biological Process	GO:0075071	autophagy involved in symbiotic interaction	0.110022	0.398022	0	0	1	4
GO:0075044 autophagy of host cells involved in interaction with symbiont	1	0.110022	0.239	0.25	Biological Process	GO:0075044	autophagy of host cells involved in interaction with symbiont	0.110022	0.398022	0	0	1	4
GO:0000422 autophagy of mitochondrion	3	0.0836804	0.716	0.083	Biological Process	GO:0000422	autophagy of mitochondrion	0.0836804	0.372167	0	0	3	36
GO:0086067 AV node cell to bundle of His cell communication	1	0.230722	0.239	0.111	Biological Process	GO:0086067	AV node cell to bundle of His cell communication	0.230722	0.484154	0	0	1	9
GO:0086053 AV node cell to bundle of His cell communication by electrical coupling	1	0.0566099	0.239	0.5	Biological Process	GO:0086053	AV node cell to bundle of His cell communication by electrical coupling	0.0566099	0.332792	0	0	1	2
GO:0009798 axis specification	1	0.774303	0.239	0.02	Biological Process	GO:0009798	axis specification	0.774303	0.832144	0	0	1	51
GO:0008088 axo-dendritic transport	1	0.660204	0.239	0.027	Biological Process	GO:0008088	axo-dendritic transport	0.660204	0.750474	0	0	1	37
GO:0030424 axon	8	0.312933	1.891	0.036	Cellular Component	GO:0030424	axon	0.312933	0.574031	0	0	8	225
GO:1904115 axon cytoplasm	1	0.486138	0.236	0.043	Cellular Component	GO:1904115	axon cytoplasm	0.486138	0.706177	0	0	1	23
GO:0061564 axon development	5	0.894687	1.193	0.018	Biological Process	GO:0061564	axon development	0.894687	0.920991	0	0	5	272
GO:0008366 axon ensheathment	2	0.693222	0.477	0.024	Biological Process	GO:0008366	axon ensheathment	0.693222	0.775329	0	0	2	83
GO:0043194 axon initial segment	1	0.134675	0.236	0.2	Cellular Component	GO:0043194	axon initial segment	0.134675	0.428322	0	0	1	5
GO:0033267 axon part	4	0.497811	0.946	0.031	Cellular Component	GO:0033267	axon part	0.497811	0.721009	0	0	4	128
GO:0031103 axon regeneration	1	0.488628	0.239	0.043	Biological Process	GO:0031103	axon regeneration	0.488628	0.641826	0	0	1	23
GO:0043679 axon terminus	1	0.568143	0.236	0.034	Cellular Component	GO:0043679	axon terminus	0.568143	0.759383	0	0	1	29
GO:0098930 axonal transport	1	0.558066	0.239	0.036	Biological Process	GO:0098930	axonal transport	0.558066	0.685542	0	0	1	28
GO:0019896 axonal transport of mitochondrion	1	0.135586	0.239	0.2	Biological Process	GO:0019896	axonal transport of mitochondrion	0.135586	0.414272	0	0	1	5
GO:0005858 axonemal dynein complex	1	0.388605	0.236	0.059	Cellular Component	GO:0005858	axonemal dynein complex	0.388605	0.640353	0	0	1	17
GO:0070286 axonemal dynein complex assembly	2	0.150346	0.477	0.083	Biological Process	GO:0070286	axonemal dynein complex assembly	0.150346	0.434668	0	0	2	24
GO:0005930 axoneme	3	0.400155	0.709	0.037	Cellular Component	GO:0005930	axoneme	0.400155	0.646324	0	0	3	80
GO:0035082 axoneme assembly	3	0.224588	0.716	0.053	Biological Process	GO:0035082	axoneme assembly	0.224588	0.484154	0	0	3	57
GO:0044447 axoneme part	1	0.542372	0.236	0.037	Cellular Component	GO:0044447	axoneme part	0.542372	0.746973	0	0	1	27
GO:0007409 axonogenesis	4	0.930262	0.955	0.016	Biological Process	GO:0007409	axonogenesis	0.930262	0.94644	0	0	4	249
GO:0042582 azurophil granule	1	0.183333	0.236	0.143	Cellular Component	GO:0042582	azurophil granule	0.183333	0.454284	0	0	1	7
GO:0042113 B cell activation	4	0.678638	0.955	0.025	Biological Process	GO:0042113	B cell activation	0.678638	0.765445	0	0	4	160
GO:0002312 B cell activation involved in immune response	2	0.517545	0.477	0.033	Biological Process	GO:0002312	B cell activation involved in immune response	0.517545	0.659328	0	0	2	60
GO:0001783 B cell apoptotic process	1	0.408309	0.239	0.056	Biological Process	GO:0001783	B cell apoptotic process	0.408309	0.591933	0	0	1	18
GO:0030183 B cell differentiation	4	0.221621	0.955	0.048	Biological Process	GO:0030183	B cell differentiation	0.221621	0.484154	0	0	4	84
GO:0001782 B cell homeostasis	1	0.517622	0.239	0.04	Biological Process	GO:0001782	B cell homeostasis	0.517622	0.659328	0	0	1	25
GO:0019724 B cell mediated immunity	2	0.660132	0.477	0.026	Biological Process	GO:0019724	B cell mediated immunity	0.660132	0.750474	0	0	2	78
GO:0042100 B cell proliferation	1	0.780807	0.239	0.019	Biological Process	GO:0042100	B cell proliferation	0.780807	0.835683	0	0	1	52
GO:0001922 B-1 B cell homeostasis	1	0.110022	0.239	0.25	Biological Process	GO:0001922	B-1 B cell homeostasis	0.110022	0.398022	0	0	1	4
GO:0051016 barbed-end actin filament capping	1	0.335087	0.239	0.071	Biological Process	GO:0051016	barbed-end actin filament capping	0.335087	0.54711	0	0	1	14
GO:0097441 basal dendrite	1	0.0285117	0.236	1	Cellular Component	GO:0097441	basal dendrite	0.0285117	0.234556	0	0	1	1
GO:0045178 basal part of cell	1	0.647459	0.236	0.028	Cellular Component	GO:0045178	basal part of cell	0.647459	0.814656	0	0	1	36
GO:0009925 basal plasma membrane	1	0.486138	0.236	0.043	Cellular Component	GO:0009925	basal plasma membrane	0.486138	0.706177	0	0	1	23
GO:0005604 basement membrane	1	0.796864	0.236	0.018	Cellular Component	GO:0005604	basement membrane	0.796864	0.897199	0	0	1	55
GO:0071711 basement membrane organization	1	0.425321	0.239	0.053	Biological Process	GO:0071711	basement membrane organization	0.425321	0.601849	0	0	1	19
GO:0016323 basolateral plasma membrane	7	0.0971365	1.655	0.051	Cellular Component	GO:0016323	basolateral plasma membrane	0.0971365	0.390213	0	0	7	137
GO:0007610 behavior	18	0.0194833	4.296	0.049	Biological Process	GO:0007610	behavior	0.0194833	0.270102	0	0	18	367
GO:0002209 behavioral defense response	1	0.473485	0.239	0.045	Biological Process	GO:0002209	behavioral defense response	0.473485	0.631749	0	0	1	22
GO:0001662 behavioral fear response	1	0.457896	0.239	0.048	Biological Process	GO:0001662	behavioral fear response	0.457896	0.623422	0	0	1	21
GO:0048149 behavioral response to ethanol	2	0.0205389	0.477	0.25	Biological Process	GO:0048149	behavioral response to ethanol	0.0205389	0.270102	0	0	2	8
GO:0042537 benzene-containing compound metabolic process	1	0.252827	0.239	0.1	Biological Process	GO:0042537	benzene-containing compound metabolic process	0.252827	0.49624	0	0	1	10
GO:1901787 benzoyl-CoA metabolic process	1	0.0287163	0.239	1	Biological Process	GO:1901787	benzoyl-CoA metabolic process	0.0287163	0.270102	0	0	1	1
GO:0060020 Bergmann glial cell differentiation	1	0.230722	0.239	0.111	Biological Process	GO:0060020	Bergmann glial cell differentiation	0.230722	0.484154	0	0	1	9
GO:0008013 beta-catenin binding	2	0.525188	0.49	0.032	Molecular Function	GO:0008013	beta-catenin binding	0.525188	0.628218	0	0	2	63
GO:1904713 beta-catenin destruction complex binding	1	0.0277457	0.245	1	Molecular Function	GO:1904713	beta-catenin destruction complex binding	0.0277457	0.154905	0	0	1	1
GO:1990907 beta-catenin-TCF complex	1	0.25125	0.236	0.1	Cellular Component	GO:1990907	beta-catenin-TCF complex	0.25125	0.496684	0	0	1	10
GO:0070369 beta-catenin-TCF7L2 complex	1	0.083125	0.236	0.333	Cellular Component	GO:0070369	beta-catenin-TCF7L2 complex	0.083125	0.361199	0	0	1	3
GO:0052798 beta-galactoside alpha-2,3-sialyltransferase activity	1	0.0277457	0.245	1	Molecular Function	GO:0052798	beta-galactoside alpha-2,3-sialyltransferase activity	0.0277457	0.154905	0	0	1	1
GO:0016231 beta-N-acetylglucosaminidase activity	1	0.0277457	0.245	1	Molecular Function	GO:0016231	beta-N-acetylglucosaminidase activity	0.0277457	0.154905	0	0	1	1
GO:0004563 beta-N-acetylhexosaminidase activity	1	0.15537	0.245	0.167	Molecular Function	GO:0004563	beta-N-acetylhexosaminidase activity	0.15537	0.318542	0	0	1	6
GO:0015106 bicarbonate transmembrane transporter activity	1	0.266277	0.245	0.091	Molecular Function	GO:0015106	bicarbonate transmembrane transporter activity	0.266277	0.424429	0	0	1	11
GO:0015701 bicarbonate transport	1	0.31541	0.239	0.077	Biological Process	GO:0015701	bicarbonate transport	0.31541	0.537677	0	0	1	13
GO:0005923 bicellular tight junction	2	0.649282	0.473	0.026	Cellular Component	GO:0005923	bicellular tight junction	0.649282	0.814656	0	0	2	77
GO:0005488 binding	332	0.000618069	81.373	0.03	Molecular Function	GO:0005488	binding	0.000618069	0.0305456	0	0	332	10967
GO:0022610 biological adhesion	22	0.70856	5.251	0.026	Biological Process	GO:0022610	biological adhesion	0.70856	0.786251	0	0	22	842
GO:0065007 biological regulation	243	0.947748	57.995	0.027	Biological Process	GO:0065007	biological regulation	0.947748	0.960969	0	0	243	9001
GO:0008150 biological_process	419	1	100	0.029	Biological Process	GO:0008150	biological_process	1	1	0	0	419	14591
GO:0031214 biomineral tissue development	4	0.375843	0.955	0.037	Biological Process	GO:0031214	biomineral tissue development	0.375843	0.573995	0	0	4	108
GO:0009058 biosynthetic process	139	0.084801	33.174	0.032	Biological Process	GO:0009058	biosynthetic process	0.084801	0.372781	0	0	139	4379
GO:0001824 blastocyst development	3	0.427689	0.716	0.036	Biological Process	GO:0001824	blastocyst development	0.427689	0.604308	0	0	3	83
GO:0001825 blastocyst formation	1	0.629087	0.239	0.029	Biological Process	GO:0001825	blastocyst formation	0.629087	0.735493	0	0	1	34
GO:0001832 blastocyst growth	2	0.111362	0.477	0.1	Biological Process	GO:0001832	blastocyst growth	0.111362	0.398073	0	0	2	20
GO:0007350 blastoderm segmentation	1	0.31541	0.239	0.077	Biological Process	GO:0007350	blastoderm segmentation	0.31541	0.537677	0	0	1	13
GO:0032060 bleb assembly	1	0.252827	0.239	0.1	Biological Process	GO:0032060	bleb assembly	0.252827	0.49624	0	0	1	10
GO:0031082 BLOC complex	2	0.0919228	0.473	0.111	Cellular Component	GO:0031082	BLOC complex	0.0919228	0.383219	0	0	2	18
GO:0031083 BLOC-1 complex	2	0.0588657	0.473	0.143	Cellular Component	GO:0031083	BLOC-1 complex	0.0588657	0.313105	0	0	2	14
GO:0036461 BLOC-2 complex binding	1	0.0547233	0.245	0.5	Molecular Function	GO:0036461	BLOC-2 complex binding	0.0547233	0.197707	0	0	1	2
GO:0008015 blood circulation	12	0.0677601	2.864	0.047	Biological Process	GO:0008015	blood circulation	0.0677601	0.362543	0	0	12	257
GO:0007596 blood coagulation	5	0.209313	1.193	0.045	Biological Process	GO:0007596	blood coagulation	0.209313	0.470717	0	0	5	110
GO:0001568 blood vessel development	18	0.123135	4.296	0.039	Biological Process	GO:0001568	blood vessel development	0.123135	0.414272	0	0	18	465
GO:0043534 blood vessel endothelial cell migration	6	0.0354032	1.432	0.071	Biological Process	GO:0043534	blood vessel endothelial cell migration	0.0354032	0.300052	0	0	6	85
GO:0048514 blood vessel morphogenesis	17	0.0778655	4.057	0.042	Biological Process	GO:0048514	blood vessel morphogenesis	0.0778655	0.372167	0	0	17	406
GO:0001974 blood vessel remodeling	2	0.181078	0.477	0.074	Biological Process	GO:0001974	blood vessel remodeling	0.181078	0.453264	0	0	2	27
GO:0070700 BMP receptor binding	1	0.201609	0.245	0.125	Molecular Function	GO:0070700	BMP receptor binding	0.201609	0.365465	0	0	1	8
GO:0030509 BMP signaling pathway	3	0.640027	0.716	0.026	Biological Process	GO:0030509	BMP signaling pathway	0.640027	0.741238	0	0	3	114
GO:0007589 body fluid secretion	4	0.0396113	0.955	0.089	Biological Process	GO:0007589	body fluid secretion	0.0396113	0.313557	0	0	4	45
GO:0010171 body morphogenesis	2	0.287549	0.477	0.054	Biological Process	GO:0010171	body morphogenesis	0.287549	0.525675	0	0	2	37
GO:0060348 bone development	1	0.987999	0.239	0.007	Biological Process	GO:0060348	bone development	0.987999	0.9941	0	0	1	151
GO:0070977 bone maturation	1	0.372763	0.239	0.062	Biological Process	GO:0070977	bone maturation	0.372763	0.571475	0	0	1	16
GO:0030282 bone mineralization	3	0.427689	0.716	0.036	Biological Process	GO:0030282	bone mineralization	0.427689	0.604308	0	0	3	83
GO:0035630 bone mineralization involved in bone maturation	1	0.252827	0.239	0.1	Biological Process	GO:0035630	bone mineralization involved in bone maturation	0.252827	0.49624	0	0	1	10
GO:0046849 bone remodeling	1	0.845698	0.239	0.016	Biological Process	GO:0046849	bone remodeling	0.845698	0.883068	0	0	1	64
GO:0098588 bounding membrane of organelle	33	0.0493099	7.801	0.038	Cellular Component	GO:0098588	bounding membrane of organelle	0.0493099	0.31246	0	0	33	858
GO:0007420 brain development	15	0.180076	3.58	0.037	Biological Process	GO:0007420	brain development	0.180076	0.453264	0	0	15	401
GO:0048854 brain morphogenesis	2	0.191522	0.477	0.071	Biological Process	GO:0048854	brain morphogenesis	0.191522	0.464709	0	0	2	28
GO:0009083 branched-chain amino acid catabolic process	1	0.274298	0.239	0.091	Biological Process	GO:0009083	branched-chain amino acid catabolic process	0.274298	0.509607	0	0	1	11
GO:0009081 branched-chain amino acid metabolic process	1	0.295153	0.239	0.083	Biological Process	GO:0009081	branched-chain amino acid metabolic process	0.295153	0.526359	0	0	1	12
GO:0001569 branching involved in blood vessel morphogenesis	1	0.595127	0.239	0.032	Biological Process	GO:0001569	branching involved in blood vessel morphogenesis	0.595127	0.710686	0	0	1	31
GO:0060670 branching involved in labyrinthine layer morphogenesis	1	0.252827	0.239	0.1	Biological Process	GO:0060670	branching involved in labyrinthine layer morphogenesis	0.252827	0.49624	0	0	1	10
GO:0001658 branching involved in ureteric bud morphogenesis	1	0.731032	0.239	0.022	Biological Process	GO:0001658	branching involved in ureteric bud morphogenesis	0.731032	0.802279	0	0	1	45
GO:0048755 branching morphogenesis of a nerve	1	0.160418	0.239	0.167	Biological Process	GO:0048755	branching morphogenesis of a nerve	0.160418	0.434668	0	0	1	6
GO:0048754 branching morphogenesis of an epithelial tube	4	0.484908	0.955	0.032	Biological Process	GO:0048754	branching morphogenesis of an epithelial tube	0.484908	0.641826	0	0	4	125
GO:0060435 bronchiole development	1	0.160418	0.239	0.167	Biological Process	GO:0060435	bronchiole development	0.160418	0.434668	0	0	1	6
GO:0060433 bronchus development	1	0.230722	0.239	0.111	Biological Process	GO:0060433	bronchus development	0.230722	0.484154	0	0	1	9
GO:0050873 brown fat cell differentiation	3	0.112791	0.716	0.073	Biological Process	GO:0050873	brown fat cell differentiation	0.112791	0.400691	0	0	3	41
GO:0005903 brush border	2	0.458239	0.473	0.037	Cellular Component	GO:0005903	brush border	0.458239	0.69128	0	0	2	54
GO:0031526 brush border membrane	1	0.455487	0.236	0.048	Cellular Component	GO:0031526	brush border membrane	0.455487	0.690505	0	0	1	21
GO:0006700 C21-steroid hormone biosynthetic process	1	0.252827	0.239	0.1	Biological Process	GO:0006700	C21-steroid hormone biosynthetic process	0.252827	0.49624	0	0	1	10
GO:0008207 C21-steroid hormone metabolic process	1	0.354199	0.239	0.067	Biological Process	GO:0008207	C21-steroid hormone metabolic process	0.354199	0.560017	0	0	1	15
GO:0015556 C4-dicarboxylate transmembrane transporter activity	1	0.201609	0.245	0.125	Molecular Function	GO:0015556	C4-dicarboxylate transmembrane transporter activity	0.201609	0.365465	0	0	1	8
GO:0015740 C4-dicarboxylate transport	1	0.335087	0.239	0.071	Biological Process	GO:0015740	C4-dicarboxylate transport	0.335087	0.54711	0	0	1	14
GO:0097442 CA3 pyramidal cell dendrite	1	0.0562124	0.236	0.5	Cellular Component	GO:0097442	CA3 pyramidal cell dendrite	0.0562124	0.31246	0	0	1	2
GO:0016453 C-acetyltransferase activity	1	0.0809542	0.245	0.333	Molecular Function	GO:0016453	C-acetyltransferase activity	0.0809542	0.225567	0	0	1	3
GO:0016408 C-acyltransferase activity	2	0.0192476	0.49	0.25	Molecular Function	GO:0016408	C-acyltransferase activity	0.0192476	0.154905	0	0	2	8
GO:0015030 Cajal body	1	0.615421	0.236	0.03	Cellular Component	GO:0015030	Cajal body	0.615421	0.791073	0	0	1	33
GO:0097720 calcineurin-mediated signaling	1	0.639763	0.239	0.029	Biological Process	GO:0097720	calcineurin-mediated signaling	0.639763	0.741238	0	0	1	35
GO:0033173 calcineurin-NFAT signaling cascade	1	0.629087	0.239	0.029	Biological Process	GO:0033173	calcineurin-NFAT signaling cascade	0.629087	0.735493	0	0	1	34
GO:0097646 calcitonin family receptor signaling pathway	1	0.135586	0.239	0.2	Biological Process	GO:0097646	calcitonin family receptor signaling pathway	0.135586	0.414272	0	0	1	5
GO:0005227 calcium activated cation channel activity	1	0.476732	0.245	0.043	Molecular Function	GO:0005227	calcium activated cation channel activity	0.476732	0.589015	0	0	1	23
GO:0061588 calcium activated phospholipid scrambling	1	0.110022	0.239	0.25	Biological Process	GO:0061588	calcium activated phospholipid scrambling	0.110022	0.398022	0	0	1	4
GO:0048101 calcium- and calmodulin-regulated 3',5'-cyclic-GMP phosphodiesterase activity	1	0.0277457	0.245	1	Molecular Function	GO:0048101	calcium- and calmodulin-regulated 3',5'-cyclic-GMP phosphodiesterase activity	0.0277457	0.154905	0	0	1	1
GO:0005262 calcium channel activity	1	0.892352	0.245	0.013	Molecular Function	GO:0005262	calcium channel activity	0.892352	0.924855	0	0	1	79
GO:0034704 calcium channel complex	1	0.736223	0.236	0.022	Cellular Component	GO:0034704	calcium channel complex	0.736223	0.868748	0	0	1	46
GO:0005509 calcium ion binding	21	0.10283	5.147	0.037	Molecular Function	GO:0005509	calcium ion binding	0.10283	0.255029	0	0	21	562
GO:0055074 calcium ion homeostasis	8	0.367297	1.909	0.034	Biological Process	GO:0055074	calcium ion homeostasis	0.367297	0.571475	0	0	8	236
GO:0017156 calcium ion regulated exocytosis	1	0.9141	0.239	0.012	Biological Process	GO:0017156	calcium ion regulated exocytosis	0.9141	0.935553	0	0	1	84
GO:0097553 calcium ion transmembrane import into cytosol	3	0.420021	0.716	0.037	Biological Process	GO:0097553	calcium ion transmembrane import into cytosol	0.420021	0.601849	0	0	3	82
GO:0070588 calcium ion transmembrane transport	7	0.314409	1.671	0.036	Biological Process	GO:0070588	calcium ion transmembrane transport	0.314409	0.537677	0	0	7	192
GO:0061577 calcium ion transmembrane transport via high voltage-gated calcium channel	1	0.110022	0.239	0.25	Biological Process	GO:0061577	calcium ion transmembrane transport via high voltage-gated calcium channel	0.110022	0.398022	0	0	1	4
GO:0015085 calcium ion transmembrane transporter activity	2	0.755102	0.49	0.021	Molecular Function	GO:0015085	calcium ion transmembrane transporter activity	0.755102	0.826388	0	0	2	97
GO:0006816 calcium ion transport	9	0.311625	2.148	0.035	Biological Process	GO:0006816	calcium ion transport	0.311625	0.537677	0	0	9	255
GO:0060402 calcium ion transport into cytosol	4	0.278106	0.955	0.043	Biological Process	GO:0060402	calcium ion transport into cytosol	0.278106	0.513896	0	0	4	93
GO:0016339 calcium-dependent cell-cell adhesion via plasma membrane cell adhesion molecules	1	0.274298	0.239	0.091	Biological Process	GO:0016339	calcium-dependent cell-cell adhesion via plasma membrane cell adhesion molecules	0.274298	0.509607	0	0	1	11
GO:0005544 calcium-dependent phospholipid binding	3	0.0343684	0.735	0.115	Molecular Function	GO:0005544	calcium-dependent phospholipid binding	0.0343684	0.177318	0	0	3	26
GO:0048306 calcium-dependent protein binding	2	0.253409	0.49	0.057	Molecular Function	GO:0048306	calcium-dependent protein binding	0.253409	0.418192	0	0	2	35
GO:0019722 calcium-mediated signaling	5	0.235431	1.193	0.043	Biological Process	GO:0019722	calcium-mediated signaling	0.235431	0.490175	0	0	5	115
GO:0005388 calcium-transporting ATPase activity	1	0.223773	0.245	0.111	Molecular Function	GO:0005388	calcium-transporting ATPase activity	0.223773	0.395075	0	0	1	9
GO:0005516 calmodulin binding	4	0.165479	0.98	0.052	Molecular Function	GO:0005516	calmodulin binding	0.165479	0.33368	0	0	4	77
GO:0099004 calmodulin dependent kinase signaling pathway	2	0.0114298	0.477	0.333	Biological Process	GO:0099004	calmodulin dependent kinase signaling pathway	0.0114298	0.243282	0	0	2	6
GO:0004683 calmodulin-dependent protein kinase activity	1	0.286649	0.245	0.083	Molecular Function	GO:0004683	calmodulin-dependent protein kinase activity	0.286649	0.43981	0	0	1	12
GO:0043010 camera-type eye development	10	0.102766	2.387	0.045	Biological Process	GO:0043010	camera-type eye development	0.102766	0.398022	0	0	10	220
GO:0048593 camera-type eye morphogenesis	5	0.0938743	1.193	0.06	Biological Process	GO:0048593	camera-type eye morphogenesis	0.0938743	0.393632	0	0	5	84
GO:0061762 CAMKK-AMPK signaling cascade	2	0.00776683	0.477	0.4	Biological Process	GO:0061762	CAMKK-AMPK signaling cascade	0.00776683	0.197129	0	0	2	5
GO:0004691 cAMP-dependent protein kinase activity	1	0.0809542	0.245	0.333	Molecular Function	GO:0004691	cAMP-dependent protein kinase activity	0.0809542	0.225567	0	0	1	3
GO:0019933 cAMP-mediated signaling	1	0.916581	0.239	0.012	Biological Process	GO:0019933	cAMP-mediated signaling	0.916581	0.936893	0	0	1	85
GO:0060070 canonical Wnt signaling pathway	8	0.265347	1.909	0.038	Biological Process	GO:0060070	canonical Wnt signaling pathway	0.265347	0.509607	0	0	8	212
GO:0044336 canonical Wnt signaling pathway involved in negative regulation of apoptotic process	1	0.0287163	0.239	1	Biological Process	GO:0044336	canonical Wnt signaling pathway involved in negative regulation of apoptotic process	0.0287163	0.270102	0	0	1	1
GO:0044334 canonical Wnt signaling pathway involved in positive regulation of epithelial to mesenchymal transition	1	0.0566099	0.239	0.5	Biological Process	GO:0044334	canonical Wnt signaling pathway involved in positive regulation of epithelial to mesenchymal transition	0.0566099	0.332792	0	0	1	2
GO:0002191 cap-dependent translational initiation	1	0.0566099	0.239	0.5	Biological Process	GO:0002191	cap-dependent translational initiation	0.0566099	0.332792	0	0	1	2
GO:0002190 cap-independent translational initiation	1	0.110022	0.239	0.25	Biological Process	GO:0002190	cap-independent translational initiation	0.110022	0.398022	0	0	1	4
GO:0030246 carbohydrate binding	8	0.0890446	1.961	0.048	Molecular Function	GO:0030246	carbohydrate binding	0.0890446	0.239578	0	0	8	165
GO:0016051 carbohydrate biosynthetic process	4	0.484908	0.955	0.032	Biological Process	GO:0016051	carbohydrate biosynthetic process	0.484908	0.641826	0	0	4	125
GO:0016052 carbohydrate catabolic process	7	0.0157028	1.671	0.077	Biological Process	GO:0016052	carbohydrate catabolic process	0.0157028	0.270102	0	0	7	91
GO:0097367 carbohydrate derivative binding	54	0.335388	13.235	0.029	Molecular Function	GO:0097367	carbohydrate derivative binding	0.335388	0.483762	0	0	54	1831
GO:1901137 carbohydrate derivative biosynthetic process	19	0.127602	4.535	0.038	Biological Process	GO:1901137	carbohydrate derivative biosynthetic process	0.127602	0.414272	0	0	19	498
GO:1901136 carbohydrate derivative catabolic process	6	0.0556894	1.432	0.063	Biological Process	GO:1901136	carbohydrate derivative catabolic process	0.0556894	0.332792	0	0	6	95
GO:1901135 carbohydrate derivative metabolic process	44	2.61127e-05	10.501	0.055	Biological Process	GO:1901135	carbohydrate derivative metabolic process	2.61127e-05	0.00463935	0	0	44	800
GO:1901505 carbohydrate derivative transmembrane transporter activity	2	0.243056	0.49	0.059	Molecular Function	GO:1901505	carbohydrate derivative transmembrane transporter activity	0.243056	0.409163	0	0	2	34
GO:1901264 carbohydrate derivative transport	6	0.00857345	1.432	0.097	Biological Process	GO:1901264	carbohydrate derivative transport	0.00857345	0.208766	0	0	6	62
GO:0033500 carbohydrate homeostasis	3	0.786716	0.716	0.021	Biological Process	GO:0033500	carbohydrate homeostasis	0.786716	0.840756	0	0	3	144
GO:0005975 carbohydrate metabolic process	17	0.0982703	4.057	0.04	Biological Process	GO:0005975	carbohydrate metabolic process	0.0982703	0.398022	0	0	17	420
GO:0034219 carbohydrate transmembrane transport	3	0.318172	0.716	0.043	Biological Process	GO:0034219	carbohydrate transmembrane transport	0.318172	0.540656	0	0	3	69
GO:0008643 carbohydrate transport	3	0.516366	0.716	0.032	Biological Process	GO:0008643	carbohydrate transport	0.516366	0.659328	0	0	3	95
GO:0016830 carbon-carbon lyase activity	4	0.0285148	0.98	0.095	Molecular Function	GO:0016830	carbon-carbon lyase activity	0.0285148	0.157502	0	0	4	42
GO:0016835 carbon-oxygen lyase activity	4	0.106095	0.98	0.062	Molecular Function	GO:0016835	carbon-oxygen lyase activity	0.106095	0.255029	0	0	4	65
GO:0031406 carboxylic acid binding	7	0.0320519	1.716	0.064	Molecular Function	GO:0031406	carboxylic acid binding	0.0320519	0.168138	0	0	7	109
GO:0046394 carboxylic acid biosynthetic process	13	0.0367197	3.103	0.05	Biological Process	GO:0046394	carboxylic acid biosynthetic process	0.0367197	0.305781	0	0	13	259
GO:0046395 carboxylic acid catabolic process	12	0.00154732	2.864	0.078	Biological Process	GO:0046395	carboxylic acid catabolic process	0.00154732	0.0873233	0	0	12	153
GO:0019752 carboxylic acid metabolic process	38	1.76938e-05	9.069	0.059	Biological Process	GO:0019752	carboxylic acid metabolic process	1.76938e-05	0.00394499	0	0	38	639
GO:1905039 carboxylic acid transmembrane transport	2	0.705696	0.477	0.024	Biological Process	GO:1905039	carboxylic acid transmembrane transport	0.705696	0.78402	0	0	2	85
GO:0046943 carboxylic acid transmembrane transporter activity	1	0.918886	0.245	0.011	Molecular Function	GO:0046943	carboxylic acid transmembrane transporter activity	0.918886	0.947128	0	0	1	89
GO:0046942 carboxylic acid transport	6	0.519778	1.432	0.03	Biological Process	GO:0046942	carboxylic acid transport	0.519778	0.661724	0	0	6	201
GO:0052689 carboxylic ester hydrolase activity	4	0.307762	0.98	0.04	Molecular Function	GO:0052689	carboxylic ester hydrolase activity	0.307762	0.459248	0	0	4	101
GO:0010340 carboxyl-O-methyltransferase activity	1	0.201609	0.245	0.125	Molecular Function	GO:0010340	carboxyl-O-methyltransferase activity	0.201609	0.365465	0	0	1	8
GO:0016831 carboxy-lyase activity	4	0.00800865	0.98	0.138	Molecular Function	GO:0016831	carboxy-lyase activity	0.00800865	0.139262	0	0	4	29
GO:0032806 carboxy-terminal domain protein kinase complex	1	0.33312	0.236	0.071	Cellular Component	GO:0032806	carboxy-terminal domain protein kinase complex	0.33312	0.59232	0	0	1	14
GO:0050700 CARD domain binding	1	0.223773	0.245	0.111	Molecular Function	GO:0050700	CARD domain binding	0.223773	0.395075	0	0	1	9
GO:0003230 cardiac atrium development	1	0.544975	0.239	0.037	Biological Process	GO:0003230	cardiac atrium development	0.544975	0.674644	0	0	1	27
GO:0003209 cardiac atrium morphogenesis	1	0.503336	0.239	0.042	Biological Process	GO:0003209	cardiac atrium morphogenesis	0.503336	0.650408	0	0	1	24
GO:0055006 cardiac cell development	4	0.0271392	0.955	0.1	Biological Process	GO:0055006	cardiac cell development	0.0271392	0.270102	0	0	4	40
GO:0003205 cardiac chamber development	4	0.459795	0.955	0.033	Biological Process	GO:0003205	cardiac chamber development	0.459795	0.625535	0	0	4	121
GO:0003207 cardiac chamber formation	1	0.230722	0.239	0.111	Biological Process	GO:0003207	cardiac chamber formation	0.230722	0.484154	0	0	1	9
GO:0003206 cardiac chamber morphogenesis	4	0.284532	0.955	0.043	Biological Process	GO:0003206	cardiac chamber morphogenesis	0.284532	0.524357	0	0	4	94
GO:0061337 cardiac conduction	2	0.422875	0.477	0.04	Biological Process	GO:0061337	cardiac conduction	0.422875	0.601849	0	0	2	50
GO:0014887 cardiac muscle adaptation	2	0.0757369	0.477	0.125	Biological Process	GO:0014887	cardiac muscle adaptation	0.0757369	0.372167	0	0	2	16
GO:0086001 cardiac muscle cell action potential	2	0.298252	0.477	0.053	Biological Process	GO:0086001	cardiac muscle cell action potential	0.298252	0.527549	0	0	2	38
GO:0086002 cardiac muscle cell action potential involved in contraction	2	0.223263	0.477	0.065	Biological Process	GO:0086002	cardiac muscle cell action potential involved in contraction	0.223263	0.484154	0	0	2	31
GO:0086003 cardiac muscle cell contraction	2	0.340735	0.477	0.048	Biological Process	GO:0086003	cardiac muscle cell contraction	0.340735	0.552837	0	0	2	42
GO:0055013 cardiac muscle cell development	4	0.0249738	0.955	0.103	Biological Process	GO:0055013	cardiac muscle cell development	0.0249738	0.270102	0	0	4	39
GO:0055007 cardiac muscle cell differentiation	4	0.106923	0.955	0.063	Biological Process	GO:0055007	cardiac muscle cell differentiation	0.106923	0.398022	0	0	4	63
GO:0099622 cardiac muscle cell membrane repolarization	1	0.488628	0.239	0.043	Biological Process	GO:0099622	cardiac muscle cell membrane repolarization	0.488628	0.641826	0	0	1	23
GO:0060038 cardiac muscle cell proliferation	1	0.570781	0.239	0.034	Biological Process	GO:0060038	cardiac muscle cell proliferation	0.570781	0.693409	0	0	1	29
GO:0060048 cardiac muscle contraction	4	0.180114	0.955	0.052	Biological Process	GO:0060048	cardiac muscle contraction	0.180114	0.453264	0	0	4	77
GO:0048739 cardiac muscle fiber development	1	0.160418	0.239	0.167	Biological Process	GO:0048739	cardiac muscle fiber development	0.160418	0.434668	0	0	1	6
GO:0003300 cardiac muscle hypertrophy	3	0.100724	0.716	0.077	Biological Process	GO:0003300	cardiac muscle hypertrophy	0.100724	0.398022	0	0	3	39
GO:0014898 cardiac muscle hypertrophy in response to stress	2	0.0757369	0.477	0.125	Biological Process	GO:0014898	cardiac muscle hypertrophy in response to stress	0.0757369	0.372167	0	0	2	16
GO:0048738 cardiac muscle tissue development	6	0.171134	1.432	0.046	Biological Process	GO:0048738	cardiac muscle tissue development	0.171134	0.453264	0	0	6	130
GO:0055017 cardiac muscle tissue growth	2	0.266098	0.477	0.057	Biological Process	GO:0055017	cardiac muscle tissue growth	0.266098	0.509607	0	0	2	35
GO:0055008 cardiac muscle tissue morphogenesis	1	0.780807	0.239	0.019	Biological Process	GO:0055008	cardiac muscle tissue morphogenesis	0.780807	0.835683	0	0	1	52
GO:0003219 cardiac right ventricle formation	1	0.110022	0.239	0.25	Biological Process	GO:0003219	cardiac right ventricle formation	0.110022	0.398022	0	0	1	4
GO:0003215 cardiac right ventricle morphogenesis	1	0.354199	0.239	0.067	Biological Process	GO:0003215	cardiac right ventricle morphogenesis	0.354199	0.560017	0	0	1	15
GO:0003279 cardiac septum development	1	0.888183	0.239	0.013	Biological Process	GO:0003279	cardiac septum development	0.888183	0.916853	0	0	1	75
GO:0060411 cardiac septum morphogenesis	1	0.767607	0.239	0.02	Biological Process	GO:0060411	cardiac septum morphogenesis	0.767607	0.828766	0	0	1	50
GO:0003231 cardiac ventricle development	4	0.278106	0.955	0.043	Biological Process	GO:0003231	cardiac ventricle development	0.278106	0.513896	0	0	4	93
GO:0003211 cardiac ventricle formation	1	0.160418	0.239	0.167	Biological Process	GO:0003211	cardiac ventricle formation	0.160418	0.434668	0	0	1	6
GO:0003208 cardiac ventricle morphogenesis	3	0.232209	0.716	0.052	Biological Process	GO:0003208	cardiac ventricle morphogenesis	0.232209	0.486422	0	0	3	58
GO:0035051 cardiocyte differentiation	4	0.197581	0.955	0.05	Biological Process	GO:0035051	cardiocyte differentiation	0.197581	0.46872	0	0	4	80
GO:1901612 cardiolipin binding	1	0.245323	0.245	0.1	Molecular Function	GO:1901612	cardiolipin binding	0.245323	0.409163	0	0	1	10
GO:0072358 cardiovascular system development	21	0.043773	5.012	0.043	Biological Process	GO:0072358	cardiovascular system development	0.043773	0.33085	0	0	21	489
GO:0035459 cargo loading into vesicle	1	0.335087	0.239	0.071	Biological Process	GO:0035459	cargo loading into vesicle	0.335087	0.54711	0	0	1	14
GO:0038024 cargo receptor activity	2	0.687514	0.49	0.024	Molecular Function	GO:0038024	cargo receptor activity	0.687514	0.775001	0	0	2	85
GO:0009437 carnitine metabolic process	1	0.160418	0.239	0.167	Biological Process	GO:0009437	carnitine metabolic process	0.160418	0.434668	0	0	1	6
GO:0019254 carnitine metabolic process, CoA-linked	1	0.0287163	0.239	1	Biological Process	GO:0019254	carnitine metabolic process, CoA-linked	0.0287163	0.270102	0	0	1	1
GO:0004092 carnitine O-acetyltransferase activity	1	0.0277457	0.245	1	Molecular Function	GO:0004092	carnitine O-acetyltransferase activity	0.0277457	0.154905	0	0	1	1
GO:0016406 carnitine O-acyltransferase activity	1	0.15537	0.245	0.167	Molecular Function	GO:0016406	carnitine O-acyltransferase activity	0.15537	0.318542	0	0	1	6
GO:0051216 cartilage development	3	0.794457	0.716	0.021	Biological Process	GO:0051216	cartilage development	0.794457	0.846139	0	0	3	146
GO:0060536 cartilage morphogenesis	1	0.207966	0.239	0.125	Biological Process	GO:0060536	cartilage morphogenesis	0.207966	0.46872	0	0	1	8
GO:0009056 catabolic process	61	0.00448196	14.558	0.04	Biological Process	GO:0009056	catabolic process	0.00448196	0.158098	0	0	61	1522
GO:0004096 catalase activity	1	0.0809542	0.245	0.333	Molecular Function	GO:0004096	catalase activity	0.0809542	0.225567	0	0	1	3
GO:0003824 catalytic activity	203	1.46418e-10	49.755	0.04	Molecular Function	GO:0003824	catalytic activity	1.46418e-10	1.37486e-07	0	0	203	5095
GO:0140096 catalytic activity, acting on a protein	61	0.0674557	14.951	0.033	Molecular Function	GO:0140096	catalytic activity, acting on a protein	0.0674557	0.225567	0	0	61	1822
GO:0140101 catalytic activity, acting on a tRNA	2	0.832726	0.49	0.017	Molecular Function	GO:0140101	catalytic activity, acting on a tRNA	0.832726	0.881545	0	0	2	115
GO:0140098 catalytic activity, acting on RNA	7	0.740211	1.716	0.023	Molecular Function	GO:0140098	catalytic activity, acting on RNA	0.740211	0.817203	0	0	7	303
GO:1902494 catalytic complex	42	0.00488113	9.929	0.043	Cellular Component	GO:1902494	catalytic complex	0.00488113	0.0717062	0	0	42	975
GO:0071013 catalytic step 2 spliceosome	2	0.539971	0.473	0.032	Cellular Component	GO:0071013	catalytic step 2 spliceosome	0.539971	0.746973	0	0	2	63
GO:0071664 catenin-TCF7L2 complex	1	0.109272	0.236	0.25	Cellular Component	GO:0071664	catenin-TCF7L2 complex	0.109272	0.390213	0	0	1	4
GO:0043169 cation binding	99	0.00345337	24.265	0.036	Molecular Function	GO:0043169	cation binding	0.00345337	0.0772075	0	0	99	2771
GO:0005261 cation channel activity	5	0.842333	1.225	0.02	Molecular Function	GO:0005261	cation channel activity	0.842333	0.888709	0	0	5	256
GO:0034703 cation channel complex	3	0.805333	0.709	0.02	Cellular Component	GO:0034703	cation channel complex	0.805333	0.900246	0	0	3	150
GO:0055080 cation homeostasis	21	0.0047044	5.012	0.054	Biological Process	GO:0055080	cation homeostasis	0.0047044	0.158098	0	0	21	392
GO:0098655 cation transmembrane transport	28	0.0124528	6.683	0.045	Biological Process	GO:0098655	cation transmembrane transport	0.0124528	0.251662	0	0	28	621
GO:0008324 cation transmembrane transporter activity	23	0.0231418	5.637	0.043	Molecular Function	GO:0008324	cation transmembrane transporter activity	0.0231418	0.154905	0	0	23	530
GO:0006812 cation transport	33	0.0243718	7.876	0.041	Biological Process	GO:0006812	cation transport	0.0243718	0.270102	0	0	33	803
GO:0015377 cation:chloride symporter activity	2	0.0298221	0.49	0.2	Molecular Function	GO:0015377	cation:chloride symporter activity	0.0298221	0.159108	0	0	2	10
GO:0019829 cation-transporting ATPase activity	4	0.024302	0.98	0.1	Molecular Function	GO:0019829	cation-transporting ATPase activity	0.024302	0.154905	0	0	4	40
GO:0090533 cation-transporting ATPase complex	2	0.0376242	0.473	0.182	Cellular Component	GO:0090533	cation-transporting ATPase complex	0.0376242	0.269932	0	0	2	11
GO:0005901 caveola	4	0.071336	0.946	0.073	Cellular Component	GO:0005901	caveola	0.071336	0.357015	0	0	4	55
GO:0070836 caveola assembly	1	0.110022	0.239	0.25	Biological Process	GO:0070836	caveola assembly	0.110022	0.398022	0	0	1	4
GO:0099400 caveola neck	1	0.0285117	0.236	1	Cellular Component	GO:0099400	caveola neck	0.0285117	0.234556	0	0	1	1
GO:0002095 caveolar macromolecular signaling complex	1	0.0562124	0.236	0.5	Cellular Component	GO:0002095	caveolar macromolecular signaling complex	0.0562124	0.31246	0	0	1	2
GO:0072584 caveolin-mediated endocytosis	1	0.135586	0.239	0.2	Biological Process	GO:0072584	caveolin-mediated endocytosis	0.135586	0.414272	0	0	1	5
GO:0045222 CD4 biosynthetic process	1	0.0287163	0.239	1	Biological Process	GO:0045222	CD4 biosynthetic process	0.0287163	0.270102	0	0	1	1
GO:0035710 CD4-positive, alpha-beta T cell activation	3	0.286614	0.716	0.046	Biological Process	GO:0035710	CD4-positive, alpha-beta T cell activation	0.286614	0.525675	0	0	3	65
GO:0035743 CD4-positive, alpha-beta T cell cytokine production	1	0.31541	0.239	0.077	Biological Process	GO:0035743	CD4-positive, alpha-beta T cell cytokine production	0.31541	0.537677	0	0	1	13
GO:0043367 CD4-positive, alpha-beta T cell differentiation	3	0.202046	0.716	0.056	Biological Process	GO:0043367	CD4-positive, alpha-beta T cell differentiation	0.202046	0.46872	0	0	3	54
GO:0002294 CD4-positive, alpha-beta T cell differentiation involved in immune response	3	0.125376	0.716	0.07	Biological Process	GO:0002294	CD4-positive, alpha-beta T cell differentiation involved in immune response	0.125376	0.414272	0	0	3	43
GO:0002361 CD4-positive, CD25-positive, alpha-beta regulatory T cell differentiation	1	0.110022	0.239	0.25	Biological Process	GO:0002361	CD4-positive, CD25-positive, alpha-beta regulatory T cell differentiation	0.110022	0.398022	0	0	1	4
GO:0006657 CDP-choline pathway	1	0.0837044	0.239	0.333	Biological Process	GO:0006657	CDP-choline pathway	0.0837044	0.372167	0	0	1	3
GO:0005623 cell	384	1.4201e-07	90.78	0.032	Cellular Component	GO:0005623	cell	1.4201e-07	4.86777e-06	0	0	384	12145
GO:0001775 cell activation	16	0.668967	3.819	0.026	Biological Process	GO:0001775	cell activation	0.668967	0.75693	0	0	16	605
GO:0002263 cell activation involved in immune response	6	0.347452	1.432	0.036	Biological Process	GO:0002263	cell activation involved in immune response	0.347452	0.560017	0	0	6	167
GO:0007155 cell adhesion	22	0.700254	5.251	0.026	Biological Process	GO:0007155	cell adhesion	0.700254	0.779378	0	0	22	838
GO:0033627 cell adhesion mediated by integrin	1	0.767607	0.239	0.02	Biological Process	GO:0033627	cell adhesion mediated by integrin	0.767607	0.828766	0	0	1	50
GO:0050839 cell adhesion molecule binding	3	0.693727	0.735	0.023	Molecular Function	GO:0050839	cell adhesion molecule binding	0.693727	0.779198	0	0	3	128
GO:0060352 cell adhesion molecule production	1	0.252827	0.239	0.1	Biological Process	GO:0060352	cell adhesion molecule production	0.252827	0.49624	0	0	1	10
GO:0007569 cell aging	1	0.874288	0.239	0.014	Biological Process	GO:0007569	cell aging	0.874288	0.905627	0	0	1	71
GO:0044297 cell body	5	0.550947	1.182	0.029	Cellular Component	GO:0044297	cell body	0.550947	0.751555	0	0	5	173
GO:0060326 cell chemotaxis	9	0.13107	2.148	0.044	Biological Process	GO:0060326	cell chemotaxis	0.13107	0.414272	0	0	9	203
GO:0035766 cell chemotaxis to fibroblast growth factor	1	0.135586	0.239	0.2	Biological Process	GO:0035766	cell chemotaxis to fibroblast growth factor	0.135586	0.414272	0	0	1	5
GO:0007154 cell communication	112	0.993363	26.73	0.024	Biological Process	GO:0007154	cell communication	0.993363	0.997598	0	0	112	4684
GO:0010644 cell communication by electrical coupling	2	0.0520655	0.477	0.154	Biological Process	GO:0010644	cell communication by electrical coupling	0.0520655	0.332792	0	0	2	13
GO:0086064 cell communication by electrical coupling involved in cardiac conduction	2	0.0156998	0.477	0.286	Biological Process	GO:0086064	cell communication by electrical coupling involved in cardiac conduction	0.0156998	0.270102	0	0	2	7
GO:0086065 cell communication involved in cardiac conduction	2	0.212627	0.477	0.067	Biological Process	GO:0086065	cell communication involved in cardiac conduction	0.212627	0.473965	0	0	2	30
GO:0005938 cell cortex	8	0.0577551	1.891	0.055	Cellular Component	GO:0005938	cell cortex	0.0577551	0.313105	0	0	8	146
GO:0044448 cell cortex part	5	0.139238	1.182	0.052	Cellular Component	GO:0044448	cell cortex part	0.139238	0.429548	0	0	5	96
GO:0099738 cell cortex region	1	0.471034	0.236	0.045	Cellular Component	GO:0099738	cell cortex region	0.471034	0.698625	0	0	1	22
GO:0007049 cell cycle	29	0.596384	6.921	0.028	Biological Process	GO:0007049	cell cycle	0.596384	0.711832	0	0	29	1041
GO:0007050 cell cycle arrest	7	0.0250089	1.671	0.07	Biological Process	GO:0007050	cell cycle arrest	0.0250089	0.270102	0	0	7	100
GO:0000075 cell cycle checkpoint	1	0.973444	0.239	0.008	Biological Process	GO:0000075	cell cycle checkpoint	0.973444	0.981423	0	0	1	124
GO:0044786 cell cycle DNA replication	1	0.457896	0.239	0.048	Biological Process	GO:0044786	cell cycle DNA replication	0.457896	0.623422	0	0	1	21
GO:0044843 cell cycle G1/S phase transition	2	0.843337	0.477	0.018	Biological Process	GO:0044843	cell cycle G1/S phase transition	0.843337	0.881562	0	0	2	114
GO:0044839 cell cycle G2/M phase transition	3	0.494852	0.716	0.033	Biological Process	GO:0044839	cell cycle G2/M phase transition	0.494852	0.647519	0	0	3	92
GO:0044770 cell cycle phase transition	6	0.773807	1.432	0.023	Biological Process	GO:0044770	cell cycle phase transition	0.773807	0.832144	0	0	6	264
GO:0022402 cell cycle process	24	0.344339	5.728	0.032	Biological Process	GO:0022402	cell cycle process	0.344339	0.556347	0	0	24	760
GO:0036474 cell death in response to hydrogen peroxide	1	0.390795	0.239	0.059	Biological Process	GO:0036474	cell death in response to hydrogen peroxide	0.390795	0.582911	0	0	1	17
GO:0036473 cell death in response to oxidative stress	2	0.461953	0.477	0.037	Biological Process	GO:0036473	cell death in response to oxidative stress	0.461953	0.627048	0	0	2	54
GO:0048468 cell development	45	0.128353	10.74	0.034	Biological Process	GO:0048468	cell development	0.128353	0.414272	0	0	45	1320
GO:0030154 cell differentiation	83	0.0495539	19.809	0.034	Biological Process	GO:0030154	cell differentiation	0.0495539	0.332792	0	0	83	2435
GO:0021533 cell differentiation in hindbrain	1	0.425321	0.239	0.053	Biological Process	GO:0021533	cell differentiation in hindbrain	0.425321	0.601849	0	0	1	19
GO:0060706 cell differentiation involved in embryonic placenta development	2	0.150346	0.477	0.083	Biological Process	GO:0060706	cell differentiation involved in embryonic placenta development	0.150346	0.434668	0	0	2	24
GO:0051301 cell division	10	0.267349	2.387	0.036	Biological Process	GO:0051301	cell division	0.267349	0.509607	0	0	10	275
GO:0045165 cell fate commitment	4	0.727857	0.955	0.023	Biological Process	GO:0045165	cell fate commitment	0.727857	0.801361	0	0	4	171
GO:0001708 cell fate specification	1	0.845698	0.239	0.016	Biological Process	GO:0001708	cell fate specification	0.845698	0.883068	0	0	1	64
GO:0016049 cell growth	7	0.597396	1.671	0.028	Biological Process	GO:0016049	cell growth	0.597396	0.712332	0	0	7	254
GO:0061049 cell growth involved in cardiac muscle cell development	1	0.135586	0.239	0.2	Biological Process	GO:0061049	cell growth involved in cardiac muscle cell development	0.135586	0.414272	0	0	1	5
GO:0030054 cell junction	13	0.873334	3.073	0.022	Cellular Component	GO:0030054	cell junction	0.873334	0.930414	0	0	13	596
GO:0034329 cell junction assembly	2	0.907774	0.477	0.015	Biological Process	GO:0034329	cell junction assembly	0.907774	0.931065	0	0	2	137
GO:0034330 cell junction organization	3	0.872844	0.716	0.018	Biological Process	GO:0034330	cell junction organization	0.872844	0.905305	0	0	3	171
GO:0001906 cell killing	2	0.686824	0.477	0.024	Biological Process	GO:0001906	cell killing	0.686824	0.77173	0	0	2	82
GO:0031252 cell leading edge	3	0.96574	0.709	0.013	Cellular Component	GO:0031252	cell leading edge	0.96574	0.981046	0	0	3	235
GO:0048469 cell maturation	6	0.110162	1.432	0.053	Biological Process	GO:0048469	cell maturation	0.110162	0.398073	0	0	6	114
GO:0016477 cell migration	37	0.033467	8.831	0.039	Biological Process	GO:0016477	cell migration	0.033467	0.292148	0	0	37	944
GO:0002042 cell migration involved in sprouting angiogenesis	3	0.119021	0.716	0.071	Biological Process	GO:0002042	cell migration involved in sprouting angiogenesis	0.119021	0.414027	0	0	3	42
GO:0000902 cell morphogenesis	17	0.597178	4.057	0.028	Biological Process	GO:0000902	cell morphogenesis	0.597178	0.712249	0	0	17	614
GO:0000904 cell morphogenesis involved in differentiation	10	0.77304	2.387	0.024	Biological Process	GO:0000904	cell morphogenesis involved in differentiation	0.77304	0.832144	0	0	10	421
GO:0048667 cell morphogenesis involved in neuron differentiation	6	0.90124	1.432	0.019	Biological Process	GO:0048667	cell morphogenesis involved in neuron differentiation	0.90124	0.926146	0	0	6	320
GO:0048870 cell motility	40	0.0410866	9.547	0.038	Biological Process	GO:0048870	cell motility	0.0410866	0.322573	0	0	40	1051
GO:0044464 cell part	384	1.4201e-07	90.78	0.032	Cellular Component	GO:0044464	cell part	1.4201e-07	4.86777e-06	0	0	384	12145
GO:0032990 cell part morphogenesis	8	0.854385	1.909	0.021	Biological Process	GO:0032990	cell part morphogenesis	0.854385	0.890975	0	0	8	378
GO:0071944 cell periphery	90	0.762537	21.277	0.027	Cellular Component	GO:0071944	cell periphery	0.762537	0.881912	0	0	90	3353
GO:0042995 cell projection	37	0.160665	8.747	0.034	Cellular Component	GO:0042995	cell projection	0.160665	0.443342	0	0	37	1096
GO:0030031 cell projection assembly	13	0.208207	3.103	0.037	Biological Process	GO:0030031	cell projection assembly	0.208207	0.468906	0	0	13	350
GO:0031253 cell projection membrane	2	0.91987	0.473	0.014	Cellular Component	GO:0031253	cell projection membrane	0.91987	0.960338	0	0	2	144
GO:0048858 cell projection morphogenesis	7	0.905073	1.671	0.019	Biological Process	GO:0048858	cell projection morphogenesis	0.905073	0.92909	0	0	7	366
GO:0030030 cell projection organization	28	0.381952	6.683	0.031	Biological Process	GO:0030030	cell projection organization	0.381952	0.581056	0	0	28	911
GO:0044463 cell projection part	16	0.840584	3.783	0.023	Cellular Component	GO:0044463	cell projection part	0.840584	0.919575	0	0	16	693
GO:0021924 cell proliferation in external granule layer	1	0.335087	0.239	0.071	Biological Process	GO:0021924	cell proliferation in external granule layer	0.335087	0.54711	0	0	1	14
GO:0021846 cell proliferation in forebrain	2	0.0930473	0.477	0.111	Biological Process	GO:0021846	cell proliferation in forebrain	0.0930473	0.391533	0	0	2	18
GO:0021534 cell proliferation in hindbrain	1	0.335087	0.239	0.071	Biological Process	GO:0021534	cell proliferation in hindbrain	0.335087	0.54711	0	0	1	14
GO:0045454 cell redox homeostasis	1	0.408309	0.239	0.056	Biological Process	GO:0045454	cell redox homeostasis	0.408309	0.591933	0	0	1	18
GO:0009986 cell surface	16	0.160066	3.783	0.038	Cellular Component	GO:0009986	cell surface	0.160066	0.443342	0	0	16	426
GO:0007166 cell surface receptor signaling pathway	44	0.773371	10.501	0.026	Biological Process	GO:0007166	cell surface receptor signaling pathway	0.773371	0.832144	0	0	44	1685
GO:1905114 cell surface receptor signaling pathway involved in cell-cell signaling	11	0.434484	2.625	0.031	Biological Process	GO:1905114	cell surface receptor signaling pathway involved in cell-cell signaling	0.434484	0.610849	0	0	11	353
GO:0006884 cell volume homeostasis	1	0.335087	0.239	0.071	Biological Process	GO:0006884	cell volume homeostasis	0.335087	0.54711	0	0	1	14
GO:0098609 cell-cell adhesion	12	0.788462	2.864	0.024	Biological Process	GO:0098609	cell-cell adhesion	0.788462	0.841622	0	0	12	505
GO:0033631 cell-cell adhesion mediated by integrin	1	0.295153	0.239	0.083	Biological Process	GO:0033631	cell-cell adhesion mediated by integrin	0.295153	0.526359	0	0	1	12
GO:0098742 cell-cell adhesion via plasma-membrane adhesion molecules	4	0.607551	0.955	0.027	Biological Process	GO:0098742	cell-cell adhesion via plasma-membrane adhesion molecules	0.607551	0.719078	0	0	4	146
GO:0044291 cell-cell contact zone	1	0.720464	0.236	0.023	Cellular Component	GO:0044291	cell-cell contact zone	0.720464	0.859818	0	0	1	44
GO:0005911 cell-cell junction	6	0.755231	1.418	0.023	Cellular Component	GO:0005911	cell-cell junction	0.755231	0.877547	0	0	6	260
GO:0007043 cell-cell junction assembly	2	0.569191	0.477	0.03	Biological Process	GO:0007043	cell-cell junction assembly	0.569191	0.693409	0	0	2	66
GO:0045216 cell-cell junction organization	2	0.723611	0.477	0.023	Biological Process	GO:0045216	cell-cell junction organization	0.723611	0.797251	0	0	2	88
GO:0007267 cell-cell signaling	21	0.732493	5.012	0.026	Biological Process	GO:0007267	cell-cell signaling	0.732493	0.803331	0	0	21	817
GO:0198738 cell-cell signaling by wnt	10	0.349168	2.387	0.034	Biological Process	GO:0198738	cell-cell signaling by wnt	0.349168	0.560017	0	0	10	297
GO:0060764 cell-cell signaling involved in mammary gland development	1	0.0566099	0.239	0.5	Biological Process	GO:0060764	cell-cell signaling involved in mammary gland development	0.0566099	0.332792	0	0	1	2
GO:0007160 cell-matrix adhesion	3	0.778736	0.716	0.021	Biological Process	GO:0007160	cell-matrix adhesion	0.778736	0.835144	0	0	3	142
GO:0005924 cell-substrate adherens junction	2	0.857351	0.473	0.017	Cellular Component	GO:0005924	cell-substrate adherens junction	0.857351	0.925233	0	0	2	119
GO:0031589 cell-substrate adhesion	5	0.778173	1.193	0.022	Biological Process	GO:0031589	cell-substrate adhesion	0.778173	0.834727	0	0	5	225
GO:0030055 cell-substrate junction	2	0.866714	0.473	0.016	Cellular Component	GO:0030055	cell-substrate junction	0.866714	0.930022	0	0	2	122
GO:0006081 cellular aldehyde metabolic process	3	0.180086	0.716	0.059	Biological Process	GO:0006081	cellular aldehyde metabolic process	0.180086	0.453264	0	0	3	51
GO:0043605 cellular amide catabolic process	1	0.0837044	0.239	0.333	Biological Process	GO:0043605	cellular amide catabolic process	0.0837044	0.372167	0	0	1	3
GO:0043603 cellular amide metabolic process	30	0.393245	7.16	0.03	Biological Process	GO:0043603	cellular amide metabolic process	0.393245	0.584204	0	0	30	984
GO:0044106 cellular amine metabolic process	1	0.714842	0.239	0.023	Biological Process	GO:0044106	cellular amine metabolic process	0.714842	0.789933	0	0	1	43
GO:0008652 cellular amino acid biosynthetic process	5	0.01639	1.193	0.096	Biological Process	GO:0008652	cellular amino acid biosynthetic process	0.01639	0.270102	0	0	5	52
GO:0009063 cellular amino acid catabolic process	5	0.0505015	1.193	0.071	Biological Process	GO:0009063	cellular amino acid catabolic process	0.0505015	0.332792	0	0	5	70
GO:0006520 cellular amino acid metabolic process	11	0.0451286	2.625	0.051	Biological Process	GO:0006520	cellular amino acid metabolic process	0.0451286	0.33085	0	0	11	214
GO:0006725 cellular aromatic compound metabolic process	123	0.384799	29.356	0.029	Biological Process	GO:0006725	cellular aromatic compound metabolic process	0.384799	0.582911	0	0	123	4175
GO:0042402 cellular biogenic amine catabolic process	1	0.295153	0.239	0.083	Biological Process	GO:0042402	cellular biogenic amine catabolic process	0.295153	0.526359	0	0	1	12
GO:0006576 cellular biogenic amine metabolic process	1	0.583131	0.239	0.033	Biological Process	GO:0006576	cellular biogenic amine metabolic process	0.583131	0.702834	0	0	1	30
GO:0044249 cellular biosynthetic process	131	0.193881	31.265	0.031	Biological Process	GO:0044249	cellular biosynthetic process	0.193881	0.46872	0	0	131	4269
GO:0006874 cellular calcium ion homeostasis	7	0.473581	1.671	0.031	Biological Process	GO:0006874	cellular calcium ion homeostasis	0.473581	0.631749	0	0	7	226
GO:0034637 cellular carbohydrate biosynthetic process	4	0.0484229	0.955	0.083	Biological Process	GO:0034637	cellular carbohydrate biosynthetic process	0.0484229	0.332792	0	0	4	48
GO:0044275 cellular carbohydrate catabolic process	2	0.120843	0.477	0.095	Biological Process	GO:0044275	cellular carbohydrate catabolic process	0.120843	0.414272	0	0	2	21
GO:0044262 cellular carbohydrate metabolic process	8	0.167198	1.909	0.043	Biological Process	GO:0044262	cellular carbohydrate metabolic process	0.167198	0.449327	0	0	8	186
GO:0044248 cellular catabolic process	56	0.0025242	13.365	0.042	Biological Process	GO:0044248	cellular catabolic process	0.0025242	0.114232	0	0	56	1336
GO:0030003 cellular cation homeostasis	17	0.0178725	4.057	0.05	Biological Process	GO:0030003	cellular cation homeostasis	0.0178725	0.270102	0	0	17	337
GO:0055082 cellular chemical homeostasis	18	0.054481	4.296	0.043	Biological Process	GO:0055082	cellular chemical homeostasis	0.054481	0.332792	0	0	18	415
GO:0022607 cellular component assembly	61	0.0773686	14.558	0.034	Biological Process	GO:0022607	cellular component assembly	0.0773686	0.372167	0	0	61	1776
GO:0010927 cellular component assembly involved in morphogenesis	2	0.508546	0.477	0.034	Biological Process	GO:0010927	cellular component assembly involved in morphogenesis	0.508546	0.654547	0	0	2	59
GO:0044085 cellular component biogenesis	63	0.148381	15.036	0.033	Biological Process	GO:0044085	cellular component biogenesis	0.148381	0.434668	0	0	63	1928
GO:0022411 cellular component disassembly	12	0.0647082	2.864	0.047	Biological Process	GO:0022411	cellular component disassembly	0.0647082	0.356787	0	0	12	255
GO:0006921 cellular component disassembly involved in execution phase of apoptosis	2	0.0675157	0.477	0.133	Biological Process	GO:0006921	cellular component disassembly involved in execution phase of apoptosis	0.0675157	0.362543	0	0	2	15
GO:0043954 cellular component maintenance	1	0.669987	0.239	0.026	Biological Process	GO:0043954	cellular component maintenance	0.669987	0.75693	0	0	1	38
GO:0032989 cellular component morphogenesis	19	0.56181	4.535	0.028	Biological Process	GO:0032989	cellular component morphogenesis	0.56181	0.689082	0	0	19	672
GO:0016043 cellular component organization	128	0.0851719	30.549	0.032	Biological Process	GO:0016043	cellular component organization	0.0851719	0.373374	0	0	128	4008
GO:0071840 cellular component organization or biogenesis	129	0.143215	30.788	0.031	Biological Process	GO:0071840	cellular component organization or biogenesis	0.143215	0.430086	0	0	129	4137
GO:0006878 cellular copper ion homeostasis	1	0.160418	0.239	0.167	Biological Process	GO:0006878	cellular copper ion homeostasis	0.160418	0.434668	0	0	1	6
GO:1990748 cellular detoxification	5	0.0505015	1.193	0.071	Biological Process	GO:1990748	cellular detoxification	0.0505015	0.332792	0	0	5	70
GO:0110095 cellular detoxification of aldehyde	1	0.184537	0.239	0.143	Biological Process	GO:0110095	cellular detoxification of aldehyde	0.184537	0.453264	0	0	1	7
GO:0048869 cellular developmental process	88	0.0388541	21.002	0.034	Biological Process	GO:0048869	cellular developmental process	0.0388541	0.309506	0	0	88	2568
GO:0072503 cellular divalent inorganic cation homeostasis	8	0.40227	1.909	0.033	Biological Process	GO:0072503	cellular divalent inorganic cation homeostasis	0.40227	0.591933	0	0	8	244
GO:0045123 cellular extravasation	1	0.706386	0.239	0.024	Biological Process	GO:0045123	cellular extravasation	0.706386	0.78402	0	0	1	42
GO:0006073 cellular glucan metabolic process	4	0.0690095	0.955	0.074	Biological Process	GO:0006073	cellular glucan metabolic process	0.0690095	0.365385	0	0	4	54
GO:0001678 cellular glucose homeostasis	2	0.593476	0.477	0.029	Biological Process	GO:0001678	cellular glucose homeostasis	0.593476	0.710686	0	0	2	69
GO:0019725 cellular homeostasis	20	0.0512086	4.773	0.043	Biological Process	GO:0019725	cellular homeostasis	0.0512086	0.332792	0	0	20	469
GO:0034754 cellular hormone metabolic process	5	0.0286428	1.193	0.083	Biological Process	GO:0034754	cellular hormone metabolic process	0.0286428	0.270102	0	0	5	60
GO:0071476 cellular hypotonic response	1	0.160418	0.239	0.167	Biological Process	GO:0071476	cellular hypotonic response	0.160418	0.434668	0	0	1	6
GO:0071477 cellular hypotonic salinity response	1	0.0566099	0.239	0.5	Biological Process	GO:0071477	cellular hypotonic salinity response	0.0566099	0.332792	0	0	1	2
GO:0006873 cellular ion homeostasis	17	0.0224334	4.057	0.049	Biological Process	GO:0006873	cellular ion homeostasis	0.0224334	0.270102	0	0	17	346
GO:0006879 cellular iron ion homeostasis	4	0.0690095	0.955	0.074	Biological Process	GO:0006879	cellular iron ion homeostasis	0.0690095	0.365385	0	0	4	54
GO:0046950 cellular ketone body metabolic process	2	0.0205389	0.477	0.25	Biological Process	GO:0046950	cellular ketone body metabolic process	0.0205389	0.270102	0	0	2	8
GO:0042180 cellular ketone metabolic process	8	0.0204215	1.909	0.068	Biological Process	GO:0042180	cellular ketone metabolic process	0.0204215	0.270102	0	0	8	118
GO:0044242 cellular lipid catabolic process	7	0.0970375	1.671	0.051	Biological Process	GO:0044242	cellular lipid catabolic process	0.0970375	0.398022	0	0	7	136
GO:0044255 cellular lipid metabolic process	34	0.000938386	8.115	0.051	Biological Process	GO:0044255	cellular lipid metabolic process	0.000938386	0.0652383	0	0	34	670
GO:0051641 cellular localization	55	0.192451	13.126	0.032	Biological Process	GO:0051641	cellular localization	0.192451	0.466208	0	0	55	1703
GO:0034645 cellular macromolecule biosynthetic process	94	0.83847	22.434	0.026	Biological Process	GO:0034645	cellular macromolecule biosynthetic process	0.83847	0.87858	0	0	94	3554
GO:0044265 cellular macromolecule catabolic process	18	0.692601	4.296	0.026	Biological Process	GO:0044265	cellular macromolecule catabolic process	0.692601	0.775329	0	0	18	688
GO:0070727 cellular macromolecule localization	36	0.244696	8.592	0.032	Biological Process	GO:0070727	cellular macromolecule localization	0.244696	0.49624	0	0	36	1110
GO:0044260 cellular macromolecule metabolic process	168	0.760887	40.095	0.028	Biological Process	GO:0044260	cellular macromolecule metabolic process	0.760887	0.824294	0	0	168	6079
GO:0043094 cellular metabolic compound salvage	1	0.425321	0.239	0.053	Biological Process	GO:0043094	cellular metabolic compound salvage	0.425321	0.601849	0	0	1	19
GO:0044237 cellular metabolic process	260	0.00158708	62.053	0.032	Biological Process	GO:0044237	cellular metabolic process	0.00158708	0.0885259	0	0	260	8011
GO:0006875 cellular metal ion homeostasis	14	0.0640724	3.341	0.045	Biological Process	GO:0006875	cellular metal ion homeostasis	0.0640724	0.354885	0	0	14	310
GO:0042398 cellular modified amino acid biosynthetic process	5	0.00174879	1.193	0.161	Biological Process	GO:0042398	cellular modified amino acid biosynthetic process	0.00174879	0.0894992	0	0	5	31
GO:0042219 cellular modified amino acid catabolic process	2	0.0448901	0.477	0.167	Biological Process	GO:0042219	cellular modified amino acid catabolic process	0.0448901	0.33085	0	0	2	12
GO:0006575 cellular modified amino acid metabolic process	14	5.05377e-05	3.341	0.1	Biological Process	GO:0006575	cellular modified amino acid metabolic process	5.05377e-05	0.00835964	0	0	14	140
GO:0030004 cellular monovalent inorganic cation homeostasis	5	0.00824579	1.193	0.114	Biological Process	GO:0030004	cellular monovalent inorganic cation homeostasis	0.00824579	0.203484	0	0	5	44
GO:0044271 cellular nitrogen compound biosynthetic process	101	0.640193	24.105	0.028	Biological Process	GO:0044271	cellular nitrogen compound biosynthetic process	0.640193	0.741252	0	0	101	3611
GO:0044270 cellular nitrogen compound catabolic process	13	0.158451	3.103	0.039	Biological Process	GO:0044270	cellular nitrogen compound catabolic process	0.158451	0.434668	0	0	13	331
GO:0034641 cellular nitrogen compound metabolic process	138	0.586102	32.936	0.028	Biological Process	GO:0034641	cellular nitrogen compound metabolic process	0.586102	0.704645	0	0	138	4862
GO:0098869 cellular oxidant detoxification	4	0.0890784	0.955	0.068	Biological Process	GO:0098869	cellular oxidant detoxification	0.0890784	0.38382	0	0	4	59
GO:0043482 cellular pigment accumulation	1	0.207966	0.239	0.125	Biological Process	GO:0043482	cellular pigment accumulation	0.207966	0.46872	0	0	1	8
GO:0033059 cellular pigmentation	1	0.517622	0.239	0.04	Biological Process	GO:0033059	cellular pigmentation	0.517622	0.659328	0	0	1	25
GO:0033692 cellular polysaccharide biosynthetic process	3	0.112791	0.716	0.073	Biological Process	GO:0033692	cellular polysaccharide biosynthetic process	0.112791	0.400691	0	0	3	41
GO:0044247 cellular polysaccharide catabolic process	2	0.0259112	0.477	0.222	Biological Process	GO:0044247	cellular polysaccharide catabolic process	0.0259112	0.270102	0	0	2	9
GO:0044264 cellular polysaccharide metabolic process	5	0.0431493	1.193	0.075	Biological Process	GO:0044264	cellular polysaccharide metabolic process	0.0431493	0.33085	0	0	5	67
GO:0030007 cellular potassium ion homeostasis	2	0.0114298	0.477	0.333	Biological Process	GO:0030007	cellular potassium ion homeostasis	0.0114298	0.243282	0	0	2	6
GO:0071804 cellular potassium ion transport	8	0.0676833	1.909	0.053	Biological Process	GO:0071804	cellular potassium ion transport	0.0676833	0.362543	0	0	8	150
GO:0009987 cellular process	368	0.157463	87.828	0.029	Biological Process	GO:0009987	cellular process	0.157463	0.434668	0	0	368	12553
GO:0022412 cellular process involved in reproduction in multicellular organism	3	0.971765	0.716	0.012	Biological Process	GO:0022412	cellular process involved in reproduction in multicellular organism	0.971765	0.980008	0	0	3	242
GO:0044257 cellular protein catabolic process	16	0.352374	3.819	0.032	Biological Process	GO:0044257	cellular protein catabolic process	0.352374	0.560017	0	0	16	496
GO:0043624 cellular protein complex disassembly	3	0.509249	0.716	0.032	Biological Process	GO:0043624	cellular protein complex disassembly	0.509249	0.654748	0	0	3	94
GO:0034613 cellular protein localization	36	0.234477	8.592	0.033	Biological Process	GO:0034613	cellular protein localization	0.234477	0.488826	0	0	36	1104
GO:0044267 cellular protein metabolic process	112	0.415013	26.73	0.029	Biological Process	GO:0044267	cellular protein metabolic process	0.415013	0.5998	0	0	112	3819
GO:0006464 cellular protein modification process	97	0.0259727	23.15	0.034	Biological Process	GO:0006464	cellular protein modification process	0.0259727	0.270102	0	0	97	2813
GO:0034622 cellular protein-containing complex assembly	26	0.0706992	6.205	0.039	Biological Process	GO:0034622	cellular protein-containing complex assembly	0.0706992	0.372167	0	0	26	667
GO:0045333 cellular respiration	11	0.00016371	2.625	0.108	Biological Process	GO:0045333	cellular respiration	0.00016371	0.018698	0	0	11	102
GO:0071214 cellular response to abiotic stimulus	4	0.799246	0.955	0.021	Biological Process	GO:0071214	cellular response to abiotic stimulus	0.799246	0.849918	0	0	4	190
GO:1905145 cellular response to acetylcholine	1	0.31541	0.239	0.077	Biological Process	GO:1905145	cellular response to acetylcholine	0.31541	0.537677	0	0	1	13
GO:0071229 cellular response to acid chemical	2	0.799871	0.477	0.019	Biological Process	GO:0071229	cellular response to acid chemical	0.799871	0.850395	0	0	2	103
GO:0097306 cellular response to alcohol	3	0.145136	0.716	0.065	Biological Process	GO:0097306	cellular response to alcohol	0.145136	0.43324	0	0	3	46
GO:0110096 cellular response to aldehyde	1	0.230722	0.239	0.111	Biological Process	GO:0110096	cellular response to aldehyde	0.230722	0.484154	0	0	1	9
GO:0034198 cellular response to amino acid starvation	2	0.276828	0.477	0.056	Biological Process	GO:0034198	cellular response to amino acid starvation	0.276828	0.512324	0	0	2	36
GO:0071242 cellular response to ammonium ion	2	0.244643	0.477	0.061	Biological Process	GO:0071242	cellular response to ammonium ion	0.244643	0.49624	0	0	2	33
GO:1904646 cellular response to amyloid-beta	1	0.408309	0.239	0.056	Biological Process	GO:1904646	cellular response to amyloid-beta	0.408309	0.591933	0	0	1	18
GO:1904385 cellular response to angiotensin	1	0.335087	0.239	0.071	Biological Process	GO:1904385	cellular response to angiotensin	0.335087	0.54711	0	0	1	14
GO:0071236 cellular response to antibiotic	3	0.286614	0.716	0.046	Biological Process	GO:0071236	cellular response to antibiotic	0.286614	0.525675	0	0	3	65
GO:0071243 cellular response to arsenic-containing substance	1	0.274298	0.239	0.091	Biological Process	GO:0071243	cellular response to arsenic-containing substance	0.274298	0.509607	0	0	1	11
GO:0071216 cellular response to biotic stimulus	6	0.117077	1.432	0.052	Biological Process	GO:0071216	cellular response to biotic stimulus	0.117077	0.411745	0	0	6	116
GO:0071773 cellular response to BMP stimulus	3	0.690294	0.716	0.024	Biological Process	GO:0071773	cellular response to BMP stimulus	0.690294	0.773136	0	0	3	123
GO:0071277 cellular response to calcium ion	4	0.0271392	0.955	0.1	Biological Process	GO:0071277	cellular response to calcium ion	0.0271392	0.270102	0	0	4	40
GO:0071320 cellular response to cAMP	1	0.544975	0.239	0.037	Biological Process	GO:0071320	cellular response to cAMP	0.544975	0.674644	0	0	1	27
GO:0071322 cellular response to carbohydrate stimulus	2	0.517545	0.477	0.033	Biological Process	GO:0071322	cellular response to carbohydrate stimulus	0.517545	0.659328	0	0	2	60
GO:0071870 cellular response to catecholamine stimulus	1	0.31541	0.239	0.077	Biological Process	GO:0071870	cellular response to catecholamine stimulus	0.31541	0.537677	0	0	1	13
GO:0071321 cellular response to cGMP	1	0.110022	0.239	0.25	Biological Process	GO:0071321	cellular response to cGMP	0.110022	0.398022	0	0	1	4
GO:0070887 cellular response to chemical stimulus	66	0.0174076	15.752	0.037	Biological Process	GO:0070887	cellular response to chemical stimulus	0.0174076	0.270102	0	0	66	1782
GO:1990869 cellular response to chemokine	1	0.731032	0.239	0.022	Biological Process	GO:1990869	cellular response to chemokine	0.731032	0.802279	0	0	1	45
GO:0071397 cellular response to cholesterol	2	0.0156998	0.477	0.286	Biological Process	GO:0071397	cellular response to cholesterol	0.0156998	0.270102	0	0	2	7
GO:0070417 cellular response to cold	1	0.207966	0.239	0.125	Biological Process	GO:0070417	cellular response to cold	0.207966	0.46872	0	0	1	8
GO:0071384 cellular response to corticosteroid stimulus	3	0.0139201	0.716	0.167	Biological Process	GO:0071384	cellular response to corticosteroid stimulus	0.0139201	0.264941	0	0	3	18
GO:0071345 cellular response to cytokine stimulus	19	0.0974295	4.535	0.04	Biological Process	GO:0071345	cellular response to cytokine stimulus	0.0974295	0.398022	0	0	19	479
GO:0036294 cellular response to decreased oxygen levels	1	0.845698	0.239	0.016	Biological Process	GO:0036294	cellular response to decreased oxygen levels	0.845698	0.883068	0	0	1	64
GO:0071549 cellular response to dexamethasone stimulus	2	0.0205389	0.477	0.25	Biological Process	GO:0071549	cellular response to dexamethasone stimulus	0.0205389	0.270102	0	0	2	8
GO:0006974 cellular response to DNA damage stimulus	10	0.96207	2.387	0.018	Biological Process	GO:0006974	cellular response to DNA damage stimulus	0.96207	0.973012	0	0	10	558
GO:1903351 cellular response to dopamine	1	0.135586	0.239	0.2	Biological Process	GO:1903351	cellular response to dopamine	0.135586	0.414272	0	0	1	5
GO:0035690 cellular response to drug	6	0.398821	1.432	0.034	Biological Process	GO:0035690	cellular response to drug	0.398821	0.590841	0	0	6	177
GO:0071359 cellular response to dsRNA	2	0.0757369	0.477	0.125	Biological Process	GO:0071359	cellular response to dsRNA	0.0757369	0.372167	0	0	2	16
GO:0071495 cellular response to endogenous stimulus	25	0.30624	5.967	0.032	Biological Process	GO:0071495	cellular response to endogenous stimulus	0.30624	0.537677	0	0	25	777
GO:0104004 cellular response to environmental stimulus	4	0.799246	0.955	0.021	Biological Process	GO:0104004	cellular response to environmental stimulus	0.799246	0.849918	0	0	4	190
GO:0071392 cellular response to estradiol stimulus	1	0.372763	0.239	0.062	Biological Process	GO:0071392	cellular response to estradiol stimulus	0.372763	0.571475	0	0	1	16
GO:0071360 cellular response to exogenous dsRNA	2	0.0448901	0.477	0.167	Biological Process	GO:0071360	cellular response to exogenous dsRNA	0.0448901	0.33085	0	0	2	12
GO:0071496 cellular response to external stimulus	9	0.0860468	2.148	0.049	Biological Process	GO:0071496	cellular response to external stimulus	0.0860468	0.376046	0	0	9	185
GO:0031668 cellular response to extracellular stimulus	8	0.069777	1.909	0.053	Biological Process	GO:0031668	cellular response to extracellular stimulus	0.069777	0.368635	0	0	8	151
GO:0071398 cellular response to fatty acid	2	0.150346	0.477	0.083	Biological Process	GO:0071398	cellular response to fatty acid	0.150346	0.434668	0	0	2	24
GO:0044344 cellular response to fibroblast growth factor stimulus	1	0.874288	0.239	0.014	Biological Process	GO:0044344	cellular response to fibroblast growth factor stimulus	0.874288	0.905627	0	0	1	71
GO:0071385 cellular response to glucocorticoid stimulus	3	0.0099666	0.716	0.188	Biological Process	GO:0071385	cellular response to glucocorticoid stimulus	0.0099666	0.232087	0	0	3	16
GO:0042149 cellular response to glucose starvation	3	0.041301	0.716	0.111	Biological Process	GO:0042149	cellular response to glucose starvation	0.041301	0.323199	0	0	3	27
GO:0071333 cellular response to glucose stimulus	2	0.471479	0.477	0.036	Biological Process	GO:0071333	cellular response to glucose stimulus	0.471479	0.631749	0	0	2	55
GO:0071363 cellular response to growth factor stimulus	10	0.76805	2.387	0.024	Biological Process	GO:0071363	cellular response to growth factor stimulus	0.76805	0.829059	0	0	10	419
GO:0071378 cellular response to growth hormone stimulus	1	0.252827	0.239	0.1	Biological Process	GO:0071378	cellular response to growth hormone stimulus	0.252827	0.49624	0	0	1	10
GO:0071331 cellular response to hexose stimulus	2	0.480904	0.477	0.036	Biological Process	GO:0071331	cellular response to hexose stimulus	0.480904	0.639206	0	0	2	56
GO:0032870 cellular response to hormone stimulus	18	0.00714154	4.296	0.055	Biological Process	GO:0032870	cellular response to hormone stimulus	0.00714154	0.196885	0	0	18	330
GO:0070301 cellular response to hydrogen peroxide	3	0.138438	0.716	0.067	Biological Process	GO:0070301	cellular response to hydrogen peroxide	0.138438	0.420842	0	0	3	45
GO:0071455 cellular response to hyperoxia	1	0.0837044	0.239	0.333	Biological Process	GO:0071455	cellular response to hyperoxia	0.0837044	0.372167	0	0	1	3
GO:0071456 cellular response to hypoxia	1	0.841116	0.239	0.016	Biological Process	GO:0071456	cellular response to hypoxia	0.841116	0.880078	0	0	1	63
GO:0036295 cellular response to increased oxygen levels	1	0.207966	0.239	0.125	Biological Process	GO:0036295	cellular response to increased oxygen levels	0.207966	0.46872	0	0	1	8
GO:0071241 cellular response to inorganic substance	5	0.151164	1.193	0.051	Biological Process	GO:0071241	cellular response to inorganic substance	0.151164	0.434668	0	0	5	98
GO:0032869 cellular response to insulin stimulus	5	0.219647	1.193	0.045	Biological Process	GO:0032869	cellular response to insulin stimulus	0.219647	0.483776	0	0	5	112
GO:1990314 cellular response to insulin-like growth factor stimulus	1	0.0287163	0.239	1	Biological Process	GO:1990314	cellular response to insulin-like growth factor stimulus	0.0287163	0.270102	0	0	1	1
GO:0035457 cellular response to interferon-alpha	1	0.184537	0.239	0.143	Biological Process	GO:0035457	cellular response to interferon-alpha	0.184537	0.453264	0	0	1	7
GO:0035458 cellular response to interferon-beta	1	0.31541	0.239	0.077	Biological Process	GO:0035458	cellular response to interferon-beta	0.31541	0.537677	0	0	1	13
GO:0071346 cellular response to interferon-gamma	2	0.461953	0.477	0.037	Biological Process	GO:0071346	cellular response to interferon-gamma	0.461953	0.627048	0	0	2	54
GO:0071347 cellular response to interleukin-1	2	0.382387	0.477	0.043	Biological Process	GO:0071347	cellular response to interleukin-1	0.382387	0.581056	0	0	2	46
GO:0071353 cellular response to interleukin-4	2	0.111362	0.477	0.1	Biological Process	GO:0071353	cellular response to interleukin-4	0.111362	0.398073	0	0	2	20
GO:0071354 cellular response to interleukin-6	2	0.130512	0.477	0.091	Biological Process	GO:0071354	cellular response to interleukin-6	0.130512	0.414272	0	0	2	22
GO:0071479 cellular response to ionizing radiation	2	0.402793	0.477	0.042	Biological Process	GO:0071479	cellular response to ionizing radiation	0.402793	0.591933	0	0	2	48
GO:1901655 cellular response to ketone	3	0.100724	0.716	0.077	Biological Process	GO:1901655	cellular response to ketone	0.100724	0.398022	0	0	3	39
GO:1990830 cellular response to leukemia inhibitory factor	5	0.0642892	1.193	0.067	Biological Process	GO:1990830	cellular response to leukemia inhibitory factor	0.0642892	0.354885	0	0	5	75
GO:0071482 cellular response to light stimulus	1	0.877915	0.239	0.014	Biological Process	GO:0071482	cellular response to light stimulus	0.877915	0.908761	0	0	1	72
GO:0071396 cellular response to lipid	16	0.00810974	3.819	0.056	Biological Process	GO:0071396	cellular response to lipid	0.00810974	0.202617	0	0	16	284
GO:0071222 cellular response to lipopolysaccharide	4	0.271703	0.955	0.043	Biological Process	GO:0071222	cellular response to lipopolysaccharide	0.271703	0.509607	0	0	4	92
GO:0071223 cellular response to lipoteichoic acid	1	0.184537	0.239	0.143	Biological Process	GO:0071223	cellular response to lipoteichoic acid	0.184537	0.453264	0	0	1	7
GO:0071287 cellular response to manganese ion	1	0.0566099	0.239	0.5	Biological Process	GO:0071287	cellular response to manganese ion	0.0566099	0.332792	0	0	1	2
GO:0071260 cellular response to mechanical stimulus	1	0.650132	0.239	0.028	Biological Process	GO:0071260	cellular response to mechanical stimulus	0.650132	0.747886	0	0	1	36
GO:0071248 cellular response to metal ion	5	0.112848	1.193	0.056	Biological Process	GO:0071248	cellular response to metal ion	0.112848	0.400691	0	0	5	89
GO:0071219 cellular response to molecule of bacterial origin	4	0.297449	0.955	0.042	Biological Process	GO:0071219	cellular response to molecule of bacterial origin	0.297449	0.527549	0	0	4	96
GO:0071868 cellular response to monoamine stimulus	1	0.31541	0.239	0.077	Biological Process	GO:0071868	cellular response to monoamine stimulus	0.31541	0.537677	0	0	1	13
GO:0071326 cellular response to monosaccharide stimulus	2	0.480904	0.477	0.036	Biological Process	GO:0071326	cellular response to monosaccharide stimulus	0.480904	0.639206	0	0	2	56
GO:1901699 cellular response to nitrogen compound	12	0.25374	2.864	0.036	Biological Process	GO:1901699	cellular response to nitrogen compound	0.25374	0.497447	0	0	12	334
GO:0071500 cellular response to nitrosative stress	1	0.110022	0.239	0.25	Biological Process	GO:0071500	cellular response to nitrosative stress	0.110022	0.398022	0	0	1	4
GO:0031669 cellular response to nutrient levels	7	0.0860743	1.671	0.053	Biological Process	GO:0031669	cellular response to nutrient levels	0.0860743	0.376046	0	0	7	132
GO:0071407 cellular response to organic cyclic compound	14	0.0310174	3.341	0.05	Biological Process	GO:0071407	cellular response to organic cyclic compound	0.0310174	0.282991	0	0	14	279
GO:0071310 cellular response to organic substance	50	0.0596633	11.933	0.036	Biological Process	GO:0071310	cellular response to organic substance	0.0596633	0.337506	0	0	50	1396
GO:0071417 cellular response to organonitrogen compound	10	0.352996	2.387	0.034	Biological Process	GO:0071417	cellular response to organonitrogen compound	0.352996	0.560017	0	0	10	298
GO:0071470 cellular response to osmotic stress	1	0.517622	0.239	0.04	Biological Process	GO:0071470	cellular response to osmotic stress	0.517622	0.659328	0	0	1	25
GO:0034599 cellular response to oxidative stress	8	0.090389	1.909	0.05	Biological Process	GO:0034599	cellular response to oxidative stress	0.090389	0.388179	0	0	8	160
GO:0071453 cellular response to oxygen levels	2	0.631649	0.477	0.027	Biological Process	GO:0071453	cellular response to oxygen levels	0.631649	0.737411	0	0	2	74
GO:0071450 cellular response to oxygen radical	1	0.354199	0.239	0.067	Biological Process	GO:0071450	cellular response to oxygen radical	0.354199	0.560017	0	0	1	15
GO:1901701 cellular response to oxygen-containing compound	26	0.0181333	6.205	0.045	Biological Process	GO:1901701	cellular response to oxygen-containing compound	0.0181333	0.270102	0	0	26	584
GO:1901653 cellular response to peptide	8	0.114158	1.909	0.047	Biological Process	GO:1901653	cellular response to peptide	0.114158	0.404444	0	0	8	169
GO:0071375 cellular response to peptide hormone stimulus	7	0.108735	1.671	0.05	Biological Process	GO:0071375	cellular response to peptide hormone stimulus	0.108735	0.398022	0	0	7	140
GO:0071380 cellular response to prostaglandin E stimulus	1	0.252827	0.239	0.1	Biological Process	GO:0071380	cellular response to prostaglandin E stimulus	0.252827	0.49624	0	0	1	10
GO:0071379 cellular response to prostaglandin stimulus	1	0.274298	0.239	0.091	Biological Process	GO:0071379	cellular response to prostaglandin stimulus	0.274298	0.509607	0	0	1	11
GO:0071478 cellular response to radiation	3	0.634103	0.716	0.027	Biological Process	GO:0071478	cellular response to radiation	0.634103	0.739376	0	0	3	113
GO:0034614 cellular response to reactive oxygen species	5	0.0833444	1.193	0.062	Biological Process	GO:0034614	cellular response to reactive oxygen species	0.0833444	0.372167	0	0	5	81
GO:0071472 cellular response to salt stress	1	0.207966	0.239	0.125	Biological Process	GO:0071472	cellular response to salt stress	0.207966	0.46872	0	0	1	8
GO:0009267 cellular response to starvation	7	0.0262343	1.671	0.069	Biological Process	GO:0009267	cellular response to starvation	0.0262343	0.270102	0	0	7	101
GO:0071383 cellular response to steroid hormone stimulus	7	0.0407862	1.671	0.063	Biological Process	GO:0071383	cellular response to steroid hormone stimulus	0.0407862	0.321267	0	0	7	111
GO:0036315 cellular response to sterol	2	0.038119	0.477	0.182	Biological Process	GO:0036315	cellular response to sterol	0.038119	0.305781	0	0	2	11
GO:0051716 cellular response to stimulus	139	0.934168	33.174	0.026	Biological Process	GO:0051716	cellular response to stimulus	0.934168	0.949206	0	0	139	5331
GO:0033554 cellular response to stress	38	0.286021	9.069	0.032	Biological Process	GO:0033554	cellular response to stress	0.286021	0.525675	0	0	38	1200
GO:0071451 cellular response to superoxide	1	0.354199	0.239	0.067	Biological Process	GO:0071451	cellular response to superoxide	0.354199	0.560017	0	0	1	15
GO:0035967 cellular response to topologically incorrect protein	3	0.294487	0.716	0.045	Biological Process	GO:0035967	cellular response to topologically incorrect protein	0.294487	0.526359	0	0	3	66
GO:0097237 cellular response to toxic substance	9	0.012094	2.148	0.07	Biological Process	GO:0097237	cellular response to toxic substance	0.012094	0.249199	0	0	9	129
GO:0071560 cellular response to transforming growth factor beta stimulus	2	0.950489	0.477	0.012	Biological Process	GO:0071560	cellular response to transforming growth factor beta stimulus	0.950489	0.963449	0	0	2	163
GO:0071228 cellular response to tumor cell	1	0.0566099	0.239	0.5	Biological Process	GO:0071228	cellular response to tumor cell	0.0566099	0.332792	0	0	1	2
GO:0071356 cellular response to tumor necrosis factor	2	0.832416	0.477	0.018	Biological Process	GO:0071356	cellular response to tumor necrosis factor	0.832416	0.87472	0	0	2	111
GO:0034620 cellular response to unfolded protein	3	0.232209	0.716	0.052	Biological Process	GO:0034620	cellular response to unfolded protein	0.232209	0.486422	0	0	3	58
GO:0034644 cellular response to UV	1	0.845698	0.239	0.016	Biological Process	GO:0034644	cellular response to UV	0.845698	0.883068	0	0	1	64
GO:0035924 cellular response to vascular endothelial growth factor stimulus	1	0.753613	0.239	0.021	Biological Process	GO:0035924	cellular response to vascular endothelial growth factor stimulus	0.753613	0.818262	0	0	1	48
GO:0098586 cellular response to virus	3	0.158839	0.716	0.062	Biological Process	GO:0098586	cellular response to virus	0.158839	0.434668	0	0	3	48
GO:0071466 cellular response to xenobiotic stimulus	5	0.0139947	1.193	0.1	Biological Process	GO:0071466	cellular response to xenobiotic stimulus	0.0139947	0.264941	0	0	5	50
GO:0006883 cellular sodium ion homeostasis	2	0.0317822	0.477	0.2	Biological Process	GO:0006883	cellular sodium ion homeostasis	0.0317822	0.282991	0	0	2	10
GO:0046916 cellular transition metal ion homeostasis	6	0.0206272	1.432	0.08	Biological Process	GO:0046916	cellular transition metal ion homeostasis	0.0206272	0.270102	0	0	6	75
GO:0006882 cellular zinc ion homeostasis	1	0.390795	0.239	0.059	Biological Process	GO:0006882	cellular zinc ion homeostasis	0.390795	0.582911	0	0	1	17
GO:0005575 cellular_component	423	1	100	0.029	Cellular Component	GO:0005575	cellular_component	1	1	0	0	423	14836
GO:0007417 central nervous system development	16	0.506393	3.819	0.029	Biological Process	GO:0007417	central nervous system development	0.506393	0.653178	0	0	16	547
GO:0021955 central nervous system neuron axonogenesis	1	0.570781	0.239	0.034	Biological Process	GO:0021955	central nervous system neuron axonogenesis	0.570781	0.693409	0	0	1	29
GO:0021954 central nervous system neuron development	4	0.0933952	0.955	0.067	Biological Process	GO:0021954	central nervous system neuron development	0.0933952	0.392309	0	0	4	60
GO:0021953 central nervous system neuron differentiation	6	0.219595	1.432	0.043	Biological Process	GO:0021953	central nervous system neuron differentiation	0.219595	0.483776	0	0	6	141
GO:0021952 central nervous system projection neuron axonogenesis	1	0.488628	0.239	0.043	Biological Process	GO:0021952	central nervous system projection neuron axonogenesis	0.488628	0.641826	0	0	1	23
GO:0034451 centriolar satellite	1	0.907314	0.236	0.012	Cellular Component	GO:0034451	centriolar satellite	0.907314	0.950931	0	0	1	82
GO:0120103 centriolar subdistal appendage	1	0.206629	0.236	0.125	Cellular Component	GO:0120103	centriolar subdistal appendage	0.206629	0.470443	0	0	1	8
GO:0005814 centriole	4	0.23015	0.946	0.047	Cellular Component	GO:0005814	centriole	0.23015	0.479739	0	0	4	86
GO:0098534 centriole assembly	2	0.202043	0.477	0.069	Biological Process	GO:0098534	centriole assembly	0.202043	0.46872	0	0	2	29
GO:0061511 centriole elongation	1	0.160418	0.239	0.167	Biological Process	GO:0061511	centriole elongation	0.160418	0.434668	0	0	1	6
GO:0007099 centriole replication	2	0.181078	0.477	0.074	Biological Process	GO:0007099	centriole replication	0.181078	0.453264	0	0	2	27
GO:0019237 centromeric DNA binding	1	0.0809542	0.245	0.333	Molecular Function	GO:0019237	centromeric DNA binding	0.0809542	0.225567	0	0	1	3
GO:0005813 centrosome	14	0.407673	3.31	0.031	Cellular Component	GO:0005813	centrosome	0.407673	0.651434	0	0	14	450
GO:0007098 centrosome cycle	4	0.271703	0.955	0.043	Biological Process	GO:0007098	centrosome cycle	0.271703	0.509607	0	0	4	92
GO:0051298 centrosome duplication	3	0.187333	0.716	0.058	Biological Process	GO:0051298	centrosome duplication	0.187333	0.458489	0	0	3	52
GO:0097001 ceramide binding	1	0.286649	0.245	0.083	Molecular Function	GO:0097001	ceramide binding	0.286649	0.43981	0	0	1	12
GO:0046513 ceramide biosynthetic process	1	0.753613	0.239	0.021	Biological Process	GO:0046513	ceramide biosynthetic process	0.753613	0.818262	0	0	1	48
GO:0006672 ceramide metabolic process	2	0.60134	0.477	0.029	Biological Process	GO:0006672	ceramide metabolic process	0.60134	0.7165	0	0	2	70
GO:0035627 ceramide transport	1	0.252827	0.239	0.1	Biological Process	GO:0035627	ceramide transport	0.252827	0.49624	0	0	1	10
GO:0035620 ceramide transporter activity	1	0.106459	0.245	0.25	Molecular Function	GO:0035620	ceramide transporter activity	0.106459	0.255029	0	0	1	4
GO:0021695 cerebellar cortex development	3	0.13185	0.716	0.068	Biological Process	GO:0021695	cerebellar cortex development	0.13185	0.414272	0	0	3	44
GO:0021697 cerebellar cortex formation	1	0.473485	0.239	0.045	Biological Process	GO:0021697	cerebellar cortex formation	0.473485	0.631749	0	0	1	22
GO:0021696 cerebellar cortex morphogenesis	1	0.583131	0.239	0.033	Biological Process	GO:0021696	cerebellar cortex morphogenesis	0.583131	0.702834	0	0	1	30
GO:0021930 cerebellar granule cell precursor proliferation	1	0.335087	0.239	0.071	Biological Process	GO:0021930	cerebellar granule cell precursor proliferation	0.335087	0.54711	0	0	1	14
GO:0021702 cerebellar Purkinje cell differentiation	1	0.274298	0.239	0.091	Biological Process	GO:0021702	cerebellar Purkinje cell differentiation	0.274298	0.509607	0	0	1	11
GO:0021680 cerebellar Purkinje cell layer development	2	0.160475	0.477	0.08	Biological Process	GO:0021680	cerebellar Purkinje cell layer development	0.160475	0.434668	0	0	2	25
GO:0021694 cerebellar Purkinje cell layer formation	1	0.31541	0.239	0.077	Biological Process	GO:0021694	cerebellar Purkinje cell layer formation	0.31541	0.537677	0	0	1	13
GO:0021692 cerebellar Purkinje cell layer morphogenesis	1	0.372763	0.239	0.062	Biological Process	GO:0021692	cerebellar Purkinje cell layer morphogenesis	0.372763	0.571475	0	0	1	16
GO:0021549 cerebellum development	4	0.136412	0.955	0.058	Biological Process	GO:0021549	cerebellum development	0.136412	0.416266	0	0	4	69
GO:0021587 cerebellum morphogenesis	1	0.660204	0.239	0.027	Biological Process	GO:0021587	cerebellum morphogenesis	0.660204	0.750474	0	0	1	37
GO:0021987 cerebral cortex development	3	0.341883	0.716	0.042	Biological Process	GO:0021987	cerebral cortex development	0.341883	0.553124	0	0	3	72
GO:0021895 cerebral cortex neuron differentiation	1	0.372763	0.239	0.062	Biological Process	GO:0021895	cerebral cortex neuron differentiation	0.372763	0.571475	0	0	1	16
GO:1901538 changes to DNA methylation involved in embryo development	1	0.160418	0.239	0.167	Biological Process	GO:1901538	changes to DNA methylation involved in embryo development	0.160418	0.434668	0	0	1	6
GO:0015267 channel activity	8	0.825657	1.961	0.021	Molecular Function	GO:0015267	channel activity	0.825657	0.877027	0	0	8	377
GO:0016248 channel inhibitor activity	3	0.0220753	0.735	0.136	Molecular Function	GO:0016248	channel inhibitor activity	0.0220753	0.154905	0	0	3	22
GO:0016247 channel regulator activity	4	0.129512	0.98	0.057	Molecular Function	GO:0016247	channel regulator activity	0.129512	0.290002	0	0	4	70
GO:0051087 chaperone binding	4	0.0930657	0.98	0.065	Molecular Function	GO:0051087	chaperone binding	0.0930657	0.249682	0	0	4	62
GO:0101031 chaperone complex	1	0.423012	0.236	0.053	Cellular Component	GO:0101031	chaperone complex	0.423012	0.665813	0	0	1	19
GO:0048878 chemical homeostasis	31	0.00683633	7.399	0.046	Biological Process	GO:0048878	chemical homeostasis	0.00683633	0.192905	0	0	31	675
GO:0007268 chemical synaptic transmission	7	0.835701	1.671	0.021	Biological Process	GO:0007268	chemical synaptic transmission	0.835701	0.876792	0	0	7	328
GO:0099565 chemical synaptic transmission, postsynaptic	2	0.480904	0.477	0.036	Biological Process	GO:0099565	chemical synaptic transmission, postsynaptic	0.480904	0.639206	0	0	2	56
GO:0042056 chemoattractant activity	1	0.344444	0.245	0.067	Molecular Function	GO:0042056	chemoattractant activity	0.344444	0.490794	0	0	1	15
GO:0019956 chemokine binding	1	0.362651	0.245	0.062	Molecular Function	GO:0019956	chemokine binding	0.362651	0.505988	0	0	1	16
GO:0032602 chemokine production	1	0.826538	0.239	0.017	Biological Process	GO:0032602	chemokine production	0.826538	0.870069	0	0	1	60
GO:0042379 chemokine receptor binding	1	0.748683	0.245	0.02	Molecular Function	GO:0042379	chemokine receptor binding	0.748683	0.821278	0	0	1	49
GO:0070098 chemokine-mediated signaling pathway	1	0.669987	0.239	0.026	Biological Process	GO:0070098	chemokine-mediated signaling pathway	0.669987	0.75693	0	0	1	38
GO:0006935 chemotaxis	10	0.645973	2.387	0.027	Biological Process	GO:0006935	chemotaxis	0.645973	0.746669	0	0	10	377
GO:0045009 chitosome	1	0.229261	0.236	0.111	Cellular Component	GO:0045009	chitosome	0.229261	0.479506	0	0	1	9
GO:0005254 chloride channel activity	2	0.472089	0.49	0.035	Molecular Function	GO:0005254	chloride channel activity	0.472089	0.587919	0	0	2	57
GO:0034707 chloride channel complex	2	0.210367	0.473	0.067	Cellular Component	GO:0034707	chloride channel complex	0.210367	0.473709	0	0	2	30
GO:0019869 chloride channel inhibitor activity	1	0.178814	0.245	0.143	Molecular Function	GO:0019869	chloride channel inhibitor activity	0.178814	0.341968	0	0	1	7
GO:0017081 chloride channel regulator activity	1	0.201609	0.245	0.125	Molecular Function	GO:0017081	chloride channel regulator activity	0.201609	0.365465	0	0	1	8
GO:0031404 chloride ion binding	1	0.131258	0.245	0.2	Molecular Function	GO:0031404	chloride ion binding	0.131258	0.290002	0	0	1	5
GO:1902476 chloride transmembrane transport	2	0.160475	0.477	0.08	Biological Process	GO:1902476	chloride transmembrane transport	0.160475	0.434668	0	0	2	25
GO:0015108 chloride transmembrane transporter activity	4	0.144503	0.98	0.055	Molecular Function	GO:0015108	chloride transmembrane transporter activity	0.144503	0.312646	0	0	4	73
GO:0006821 chloride transport	3	0.38122	0.716	0.039	Biological Process	GO:0006821	chloride transport	0.38122	0.581056	0	0	3	77
GO:0015485 cholesterol binding	4	0.00800865	0.98	0.138	Molecular Function	GO:0015485	cholesterol binding	0.00800865	0.139262	0	0	4	29
GO:0006695 cholesterol biosynthetic process	2	0.150346	0.477	0.083	Biological Process	GO:0006695	cholesterol biosynthetic process	0.150346	0.434668	0	0	2	24
GO:0033344 cholesterol efflux	3	0.089214	0.716	0.081	Biological Process	GO:0033344	cholesterol efflux	0.089214	0.38382	0	0	3	37
GO:0034435 cholesterol esterification	1	0.274298	0.239	0.091	Biological Process	GO:0034435	cholesterol esterification	0.274298	0.509607	0	0	1	11
GO:0042632 cholesterol homeostasis	4	0.0848606	0.955	0.069	Biological Process	GO:0042632	cholesterol homeostasis	0.0848606	0.372781	0	0	4	58
GO:0008203 cholesterol metabolic process	4	0.168773	0.955	0.053	Biological Process	GO:0008203	cholesterol metabolic process	0.168773	0.452798	0	0	4	75
GO:0034736 cholesterol O-acyltransferase activity	1	0.0547233	0.245	0.5	Molecular Function	GO:0034736	cholesterol O-acyltransferase activity	0.0547233	0.197707	0	0	1	2
GO:0010878 cholesterol storage	1	0.274298	0.239	0.091	Biological Process	GO:0010878	cholesterol storage	0.274298	0.509607	0	0	1	11
GO:0030301 cholesterol transport	3	0.294487	0.716	0.045	Biological Process	GO:0030301	cholesterol transport	0.294487	0.526359	0	0	3	66
GO:0017127 cholesterol transporter activity	2	0.0877439	0.49	0.111	Molecular Function	GO:0017127	cholesterol transporter activity	0.0877439	0.236757	0	0	2	18
GO:0004105 choline-phosphate cytidylyltransferase activity	1	0.0277457	0.245	1	Molecular Function	GO:0004105	choline-phosphate cytidylyltransferase activity	0.0277457	0.154905	0	0	1	1
GO:0004104 cholinesterase activity	1	0.0809542	0.245	0.333	Molecular Function	GO:0004104	cholinesterase activity	0.0809542	0.225567	0	0	1	3
GO:0060591 chondroblast differentiation	1	0.135586	0.239	0.2	Biological Process	GO:0060591	chondroblast differentiation	0.135586	0.414272	0	0	1	5
GO:0043009 chordate embryonic development	16	0.367285	3.819	0.032	Biological Process	GO:0043009	chordate embryonic development	0.367285	0.571475	0	0	16	501
GO:0097360 chorionic trophoblast cell proliferation	1	0.110022	0.239	0.25	Biological Process	GO:0097360	chorionic trophoblast cell proliferation	0.110022	0.398022	0	0	1	4
GO:0000785 chromatin	7	0.968326	1.655	0.016	Cellular Component	GO:0000785	chromatin	0.968326	0.981046	0	0	7	437
GO:0006333 chromatin assembly or disassembly	1	0.908915	0.239	0.012	Biological Process	GO:0006333	chromatin assembly or disassembly	0.908915	0.931638	0	0	1	82
GO:0003682 chromatin binding	12	0.285969	2.941	0.034	Molecular Function	GO:0003682	chromatin binding	0.285969	0.43981	0	0	12	356
GO:0031498 chromatin disassembly	1	0.335087	0.239	0.071	Biological Process	GO:0031498	chromatin disassembly	0.335087	0.54711	0	0	1	14
GO:0006325 chromatin organization	14	0.537223	3.341	0.029	Biological Process	GO:0006325	chromatin organization	0.537223	0.672898	0	0	14	487
GO:0006338 chromatin remodeling	1	0.918991	0.239	0.012	Biological Process	GO:0006338	chromatin remodeling	0.918991	0.938698	0	0	1	86
GO:0006342 chromatin silencing	1	0.618095	0.239	0.03	Biological Process	GO:0006342	chromatin silencing	0.618095	0.726716	0	0	1	33
GO:0070087 chromo shadow domain binding	1	0.106459	0.245	0.25	Molecular Function	GO:0070087	chromo shadow domain binding	0.106459	0.255029	0	0	1	4
GO:0044427 chromosomal part	16	0.876127	3.783	0.022	Cellular Component	GO:0044427	chromosomal part	0.876127	0.930414	0	0	16	718
GO:0098687 chromosomal region	7	0.419656	1.655	0.032	Cellular Component	GO:0098687	chromosomal region	0.419656	0.663917	0	0	7	216
GO:0005694 chromosome	17	0.945745	4.019	0.02	Cellular Component	GO:0005694	chromosome	0.945745	0.970873	0	0	17	833
GO:0050000 chromosome localization	2	0.508546	0.477	0.034	Biological Process	GO:0050000	chromosome localization	0.508546	0.654547	0	0	2	59
GO:0051276 chromosome organization	21	0.614735	5.012	0.027	Biological Process	GO:0051276	chromosome organization	0.614735	0.726505	0	0	21	764
GO:0007059 chromosome segregation	2	0.98809	0.477	0.009	Biological Process	GO:0007059	chromosome segregation	0.98809	0.9941	0	0	2	220
GO:0051304 chromosome separation	1	0.793259	0.239	0.019	Biological Process	GO:0051304	chromosome separation	0.793259	0.845051	0	0	1	54
GO:0000775 chromosome, centromeric region	4	0.568614	0.946	0.029	Cellular Component	GO:0000775	chromosome, centromeric region	0.568614	0.759383	0	0	4	140
GO:0000781 chromosome, telomeric region	3	0.361322	0.709	0.04	Cellular Component	GO:0000781	chromosome, telomeric region	0.361322	0.619266	0	0	3	75
GO:0036064 ciliary basal body	1	0.958984	0.236	0.009	Cellular Component	GO:0036064	ciliary basal body	0.958984	0.976391	0	0	1	110
GO:0097546 ciliary base	1	0.423012	0.236	0.053	Cellular Component	GO:0097546	ciliary base	0.423012	0.665813	0	0	1	19
GO:0097543 ciliary inversin compartment	1	0.083125	0.236	0.333	Cellular Component	GO:0097543	ciliary inversin compartment	0.083125	0.361199	0	0	1	3
GO:0044441 ciliary part	5	0.950417	1.182	0.016	Cellular Component	GO:0044441	ciliary part	0.950417	0.970873	0	0	5	317
GO:0097014 ciliary plasm	3	0.400155	0.709	0.037	Cellular Component	GO:0097014	ciliary plasm	0.400155	0.646324	0	0	3	80
GO:0035869 ciliary transition zone	1	0.778379	0.236	0.019	Cellular Component	GO:0035869	ciliary transition zone	0.778379	0.883958	0	0	1	52
GO:0005929 cilium	17	0.109576	4.019	0.04	Cellular Component	GO:0005929	cilium	0.109576	0.390213	0	0	17	430
GO:0060271 cilium assembly	10	0.126942	2.387	0.043	Biological Process	GO:0060271	cilium assembly	0.126942	0.414272	0	0	10	230
GO:0003341 cilium movement	2	0.471479	0.477	0.036	Biological Process	GO:0003341	cilium movement	0.471479	0.631749	0	0	2	55
GO:0060294 cilium movement involved in cell motility	1	0.372763	0.239	0.062	Biological Process	GO:0060294	cilium movement involved in cell motility	0.372763	0.571475	0	0	1	16
GO:0001539 cilium or flagellum-dependent cell motility	1	0.473485	0.239	0.045	Biological Process	GO:0001539	cilium or flagellum-dependent cell motility	0.473485	0.631749	0	0	1	22
GO:0044782 cilium organization	11	0.108894	2.625	0.044	Biological Process	GO:0044782	cilium organization	0.108894	0.398022	0	0	11	251
GO:0060285 cilium-dependent cell motility	1	0.473485	0.239	0.045	Biological Process	GO:0060285	cilium-dependent cell motility	0.473485	0.631749	0	0	1	22
GO:0048512 circadian behavior	2	0.0842554	0.477	0.118	Biological Process	GO:0048512	circadian behavior	0.0842554	0.372167	0	0	2	17
GO:0032922 circadian regulation of gene expression	4	0.0317974	0.955	0.095	Biological Process	GO:0032922	circadian regulation of gene expression	0.0317974	0.282991	0	0	4	42
GO:0007623 circadian rhythm	7	0.0556164	1.671	0.059	Biological Process	GO:0007623	circadian rhythm	0.0556164	0.332792	0	0	7	119
GO:0072359 circulatory system development	29	0.0331437	6.921	0.041	Biological Process	GO:0072359	circulatory system development	0.0331437	0.290659	0	0	29	705
GO:0003013 circulatory system process	12	0.0826464	2.864	0.045	Biological Process	GO:0003013	circulatory system process	0.0826464	0.372167	0	0	12	266
GO:0005801 cis-Golgi network	1	0.592466	0.236	0.032	Cellular Component	GO:0005801	cis-Golgi network	0.592466	0.774473	0	0	1	31
GO:0016859 cis-trans isomerase activity	1	0.741487	0.245	0.021	Molecular Function	GO:0016859	cis-trans isomerase activity	0.741487	0.817203	0	0	1	48
GO:0006101 citrate metabolic process	5	0.000418254	1.193	0.217	Biological Process	GO:0006101	citrate metabolic process	0.000418254	0.0393405	0	0	5	23
GO:0030131 clathrin adaptor complex	1	0.439484	0.236	0.05	Cellular Component	GO:0030131	clathrin adaptor complex	0.439484	0.677904	0	0	1	20
GO:0030276 clathrin binding	3	0.0495144	0.735	0.1	Molecular Function	GO:0030276	clathrin binding	0.0495144	0.197707	0	0	3	30
GO:0030118 clathrin coat	1	0.592466	0.236	0.032	Cellular Component	GO:0030118	clathrin coat	0.592466	0.774473	0	0	1	31
GO:0048268 clathrin coat assembly	2	0.038119	0.477	0.182	Biological Process	GO:0048268	clathrin coat assembly	0.038119	0.305781	0	0	2	11
GO:0030132 clathrin coat of coated pit	1	0.31353	0.236	0.077	Cellular Component	GO:0030132	clathrin coat of coated pit	0.31353	0.574031	0	0	1	13
GO:0030128 clathrin coat of endocytic vesicle	1	0.229261	0.236	0.111	Cellular Component	GO:0030128	clathrin coat of endocytic vesicle	0.229261	0.479506	0	0	1	9
GO:0032050 clathrin heavy chain binding	1	0.131258	0.245	0.2	Molecular Function	GO:0032050	clathrin heavy chain binding	0.131258	0.290002	0	0	1	5
GO:0030125 clathrin vesicle coat	1	0.406057	0.236	0.056	Cellular Component	GO:0030125	clathrin vesicle coat	0.406057	0.650746	0	0	1	18
GO:0045334 clathrin-coated endocytic vesicle	2	0.0919228	0.473	0.111	Cellular Component	GO:0045334	clathrin-coated endocytic vesicle	0.0919228	0.383219	0	0	2	18
GO:0030669 clathrin-coated endocytic vesicle membrane	1	0.25125	0.236	0.1	Cellular Component	GO:0030669	clathrin-coated endocytic vesicle membrane	0.25125	0.496684	0	0	1	10
GO:0005905 clathrin-coated pit	2	0.358408	0.473	0.045	Cellular Component	GO:0005905	clathrin-coated pit	0.358408	0.616812	0	0	2	44
GO:1905224 clathrin-coated pit assembly	1	0.0287163	0.239	1	Biological Process	GO:1905224	clathrin-coated pit assembly	0.0287163	0.270102	0	0	1	1
GO:0030136 clathrin-coated vesicle	2	0.597398	0.473	0.029	Cellular Component	GO:0030136	clathrin-coated vesicle	0.597398	0.777534	0	0	2	70
GO:0030665 clathrin-coated vesicle membrane	1	0.542372	0.236	0.037	Cellular Component	GO:0030665	clathrin-coated vesicle membrane	0.542372	0.746973	0	0	1	27
GO:0072583 clathrin-dependent endocytosis	2	0.191522	0.477	0.071	Biological Process	GO:0072583	clathrin-dependent endocytosis	0.191522	0.464709	0	0	2	28
GO:0098862 cluster of actin-based cell projections	2	0.736963	0.473	0.022	Cellular Component	GO:0098862	cluster of actin-based cell projections	0.736963	0.868748	0	0	2	91
GO:0016289 CoA hydrolase activity	1	0.306458	0.245	0.077	Molecular Function	GO:0016289	CoA hydrolase activity	0.306458	0.458954	0	0	1	13
GO:0050817 coagulation	5	0.230134	1.193	0.044	Biological Process	GO:0050817	coagulation	0.230134	0.484154	0	0	5	114
GO:0048475 coated membrane	3	0.353502	0.709	0.041	Cellular Component	GO:0048475	coated membrane	0.353502	0.61267	0	0	3	74
GO:0030135 coated vesicle	3	0.572897	0.709	0.029	Cellular Component	GO:0030135	coated vesicle	0.572897	0.76345	0	0	3	104
GO:0030662 coated vesicle membrane	2	0.467735	0.473	0.036	Cellular Component	GO:0030662	coated vesicle membrane	0.467735	0.697084	0	0	2	55
GO:0031419 cobalamin binding	1	0.201609	0.245	0.125	Molecular Function	GO:0031419	cobalamin binding	0.201609	0.365465	0	0	1	8
GO:0009236 cobalamin biosynthetic process	1	0.0566099	0.239	0.5	Biological Process	GO:0009236	cobalamin biosynthetic process	0.0566099	0.332792	0	0	1	2
GO:0009235 cobalamin metabolic process	1	0.160418	0.239	0.167	Biological Process	GO:0009235	cobalamin metabolic process	0.160418	0.434668	0	0	1	6
GO:0090102 cochlea development	1	0.544975	0.239	0.037	Biological Process	GO:0090102	cochlea development	0.544975	0.674644	0	0	1	27
GO:0015937 coenzyme A biosynthetic process	2	0.0317822	0.477	0.2	Biological Process	GO:0015937	coenzyme A biosynthetic process	0.0317822	0.282991	0	0	2	10
GO:0015936 coenzyme A metabolic process	2	0.0520655	0.477	0.154	Biological Process	GO:0015936	coenzyme A metabolic process	0.0520655	0.332792	0	0	2	13
GO:0035349 coenzyme A transmembrane transport	1	0.0566099	0.239	0.5	Biological Process	GO:0035349	coenzyme A transmembrane transport	0.0566099	0.332792	0	0	1	2
GO:0015228 coenzyme A transmembrane transporter activity	1	0.0547233	0.245	0.5	Molecular Function	GO:0015228	coenzyme A transmembrane transporter activity	0.0547233	0.197707	0	0	1	2
GO:0015880 coenzyme A transport	1	0.0566099	0.239	0.5	Biological Process	GO:0015880	coenzyme A transport	0.0566099	0.332792	0	0	1	2
GO:0050662 coenzyme binding	23	4.3547e-07	5.637	0.093	Molecular Function	GO:0050662	coenzyme binding	4.3547e-07	0.000102227	0	0	23	248
GO:0009108 coenzyme biosynthetic process	12	0.00130547	2.864	0.08	Biological Process	GO:0009108	coenzyme biosynthetic process	0.00130547	0.0763702	0	0	12	150
GO:0009109 coenzyme catabolic process	2	0.038119	0.477	0.182	Biological Process	GO:0009109	coenzyme catabolic process	0.038119	0.305781	0	0	2	11
GO:0006732 coenzyme metabolic process	20	8.43081e-06	4.773	0.088	Biological Process	GO:0006732	coenzyme metabolic process	8.43081e-06	0.00231093	0	0	20	226
GO:0051185 coenzyme transmembrane transporter activity	1	0.223773	0.245	0.111	Molecular Function	GO:0051185	coenzyme transmembrane transporter activity	0.223773	0.395075	0	0	1	9
GO:0051182 coenzyme transport	1	0.230722	0.239	0.111	Biological Process	GO:0051182	coenzyme transport	0.230722	0.484154	0	0	1	9
GO:0048037 cofactor binding	35	8.65231e-08	8.578	0.075	Molecular Function	GO:0048037	cofactor binding	8.65231e-08	2.70817e-05	0	0	35	465
GO:0051188 cofactor biosynthetic process	16	0.000106333	3.819	0.085	Biological Process	GO:0051188	cofactor biosynthetic process	0.000106333	0.0151857	0	0	16	188
GO:0051187 cofactor catabolic process	3	0.041301	0.716	0.111	Biological Process	GO:0051187	cofactor catabolic process	0.041301	0.323199	0	0	3	27
GO:0051186 cofactor metabolic process	30	8.38086e-08	7.16	0.086	Biological Process	GO:0051186	cofactor metabolic process	8.38086e-08	8.0406e-05	0	0	30	348
GO:0051184 cofactor transmembrane transporter activity	2	0.105142	0.49	0.1	Molecular Function	GO:0051184	cofactor transmembrane transporter activity	0.105142	0.255029	0	0	2	20
GO:0051181 cofactor transport	3	0.089214	0.716	0.081	Biological Process	GO:0051181	cofactor transport	0.089214	0.38382	0	0	3	37
GO:0050890 cognition	7	0.201062	1.671	0.042	Biological Process	GO:0050890	cognition	0.201062	0.46872	0	0	7	166
GO:0071921 cohesin loading	1	0.110022	0.239	0.25	Biological Process	GO:0071921	cohesin loading	0.110022	0.398022	0	0	1	4
GO:0106106 cold-induced thermogenesis	7	0.0140285	1.671	0.079	Biological Process	GO:0106106	cold-induced thermogenesis	0.0140285	0.264941	0	0	7	89
GO:0005518 collagen binding	1	0.741487	0.245	0.021	Molecular Function	GO:0005518	collagen binding	0.741487	0.817203	0	0	1	48
GO:0030199 collagen fibril organization	1	0.688717	0.239	0.025	Biological Process	GO:0030199	collagen fibril organization	0.688717	0.77173	0	0	1	40
GO:0032963 collagen metabolic process	1	0.746305	0.239	0.021	Biological Process	GO:0032963	collagen metabolic process	0.746305	0.812903	0	0	1	47
GO:0062023 collagen-containing extracellular matrix	1	0.973515	0.236	0.008	Cellular Component	GO:0062023	collagen-containing extracellular matrix	0.973515	0.984687	0	0	1	125
GO:0048668 collateral sprouting	1	0.390795	0.239	0.059	Biological Process	GO:0048668	collateral sprouting	0.390795	0.582911	0	0	1	17
GO:0002066 columnar/cuboidal epithelial cell development	3	0.187333	0.716	0.058	Biological Process	GO:0002066	columnar/cuboidal epithelial cell development	0.187333	0.458489	0	0	3	52
GO:0002065 columnar/cuboidal epithelial cell differentiation	4	0.284532	0.955	0.043	Biological Process	GO:0002065	columnar/cuboidal epithelial cell differentiation	0.284532	0.524357	0	0	4	94
GO:0002069 columnar/cuboidal epithelial cell maturation	2	0.00475018	0.477	0.5	Biological Process	GO:0002069	columnar/cuboidal epithelial cell maturation	0.00475018	0.158098	0	0	2	4
GO:0006956 complement activation	3	0.0783003	0.716	0.086	Biological Process	GO:0006956	complement activation	0.0783003	0.372167	0	0	3	35
GO:0006957 complement activation, alternative pathway	1	0.160418	0.239	0.167	Biological Process	GO:0006957	complement activation, alternative pathway	0.160418	0.434668	0	0	1	6
GO:0006958 complement activation, classical pathway	1	0.390795	0.239	0.059	Biological Process	GO:0006958	complement activation, classical pathway	0.390795	0.582911	0	0	1	17
GO:0001848 complement binding	1	0.201609	0.245	0.125	Molecular Function	GO:0001848	complement binding	0.201609	0.365465	0	0	1	8
GO:0001850 complement component C3a binding	1	0.0277457	0.245	1	Molecular Function	GO:0001850	complement component C3a binding	0.0277457	0.154905	0	0	1	1
GO:0001851 complement component C3b binding	1	0.0277457	0.245	1	Molecular Function	GO:0001851	complement component C3b binding	0.0277457	0.154905	0	0	1	1
GO:0000793 condensed chromosome	2	0.87551	0.473	0.016	Cellular Component	GO:0000793	condensed chromosome	0.87551	0.930414	0	0	2	125
GO:0000777 condensed chromosome kinetochore	2	0.348018	0.473	0.047	Cellular Component	GO:0000777	condensed chromosome kinetochore	0.348018	0.61267	0	0	2	43
GO:0000779 condensed chromosome, centromeric region	2	0.458239	0.473	0.037	Cellular Component	GO:0000779	condensed chromosome, centromeric region	0.458239	0.69128	0	0	2	54
GO:0061448 connective tissue development	5	0.631184	1.193	0.027	Biological Process	GO:0061448	connective tissue development	0.631184	0.737411	0	0	5	188
GO:0097709 connective tissue replacement	1	0.184537	0.239	0.143	Biological Process	GO:0097709	connective tissue replacement	0.184537	0.453264	0	0	1	7
GO:0002248 connective tissue replacement involved in inflammatory response wound healing	1	0.110022	0.239	0.25	Biological Process	GO:0002248	connective tissue replacement involved in inflammatory response wound healing	0.110022	0.398022	0	0	1	4
GO:0005922 connexin complex	1	0.388605	0.236	0.059	Cellular Component	GO:0005922	connexin complex	0.388605	0.640353	0	0	1	17
GO:0051089 constitutive protein ectodomain proteolysis	1	0.0287163	0.239	1	Biological Process	GO:0051089	constitutive protein ectodomain proteolysis	0.0287163	0.270102	0	0	1	1
GO:0097517 contractile actin filament bundle	1	0.676833	0.236	0.026	Cellular Component	GO:0097517	contractile actin filament bundle	0.676833	0.826942	0	0	1	39
GO:0043292 contractile fiber	3	0.663861	0.709	0.025	Cellular Component	GO:0043292	contractile fiber	0.663861	0.820846	0	0	3	119
GO:0044449 contractile fiber part	3	0.585869	0.709	0.028	Cellular Component	GO:0044449	contractile fiber part	0.585869	0.772396	0	0	3	106
GO:0008180 COP9 signalosome	1	0.528917	0.236	0.038	Cellular Component	GO:0008180	COP9 signalosome	0.528917	0.745073	0	0	1	26
GO:0030126 COPI vesicle coat	1	0.25125	0.236	0.1	Cellular Component	GO:0030126	COPI vesicle coat	0.25125	0.496684	0	0	1	10
GO:0030137 COPI-coated vesicle	1	0.388605	0.236	0.059	Cellular Component	GO:0030137	COPI-coated vesicle	0.388605	0.640353	0	0	1	17
GO:0030663 COPI-coated vesicle membrane	1	0.33312	0.236	0.071	Cellular Component	GO:0030663	COPI-coated vesicle membrane	0.33312	0.59232	0	0	1	14
GO:0055070 copper ion homeostasis	1	0.207966	0.239	0.125	Biological Process	GO:0055070	copper ion homeostasis	0.207966	0.46872	0	0	1	8
GO:0015677 copper ion import	1	0.110022	0.239	0.25	Biological Process	GO:0015677	copper ion import	0.110022	0.398022	0	0	1	4
GO:0006825 copper ion transport	1	0.184537	0.239	0.143	Biological Process	GO:0006825	copper ion transport	0.184537	0.453264	0	0	1	7
GO:0001047 core promoter binding	1	0.558151	0.245	0.034	Molecular Function	GO:0001047	core promoter binding	0.558151	0.661367	0	0	1	29
GO:0001046 core promoter sequence-specific DNA binding	1	0.558151	0.245	0.034	Molecular Function	GO:0001046	core promoter sequence-specific DNA binding	0.558151	0.661367	0	0	1	29
GO:0070268 cornification	1	0.110022	0.239	0.25	Biological Process	GO:0070268	cornification	0.110022	0.398022	0	0	1	4
GO:0001533 cornified envelope	1	0.272612	0.236	0.091	Cellular Component	GO:0001533	cornified envelope	0.272612	0.517544	0	0	1	11
GO:0022038 corpus callosum development	1	0.31541	0.239	0.077	Biological Process	GO:0022038	corpus callosum development	0.31541	0.537677	0	0	1	13
GO:0021540 corpus callosum morphogenesis	1	0.135586	0.239	0.2	Biological Process	GO:0021540	corpus callosum morphogenesis	0.135586	0.414272	0	0	1	5
GO:0030864 cortical actin cytoskeleton	3	0.0933657	0.709	0.079	Cellular Component	GO:0030864	cortical actin cytoskeleton	0.0933657	0.384044	0	0	3	38
GO:0030866 cortical actin cytoskeleton organization	1	0.531498	0.239	0.038	Biological Process	GO:0030866	cortical actin cytoskeleton organization	0.531498	0.668308	0	0	1	26
GO:0030863 cortical cytoskeleton	3	0.184656	0.709	0.058	Cellular Component	GO:0030863	cortical cytoskeleton	0.184656	0.455731	0	0	3	52
GO:0030865 cortical cytoskeleton organization	1	0.570781	0.239	0.034	Biological Process	GO:0030865	cortical cytoskeleton organization	0.570781	0.693409	0	0	1	29
GO:0032541 cortical endoplasmic reticulum	1	0.0562124	0.236	0.5	Cellular Component	GO:0032541	cortical endoplasmic reticulum	0.0562124	0.31246	0	0	1	2
GO:0031958 corticosteroid receptor signaling pathway	2	0.038119	0.477	0.182	Biological Process	GO:0031958	corticosteroid receptor signaling pathway	0.038119	0.305781	0	0	2	11
GO:0060128 corticotropin hormone secreting cell differentiation	1	0.0837044	0.239	0.333	Biological Process	GO:0060128	corticotropin hormone secreting cell differentiation	0.0837044	0.372167	0	0	1	3
GO:0034651 cortisol biosynthetic process	1	0.160418	0.239	0.167	Biological Process	GO:0034651	cortisol biosynthetic process	0.160418	0.434668	0	0	1	6
GO:0034650 cortisol metabolic process	1	0.160418	0.239	0.167	Biological Process	GO:0034650	cortisol metabolic process	0.160418	0.434668	0	0	1	6
GO:0006613 cotranslational protein targeting to membrane	1	0.335087	0.239	0.071	Biological Process	GO:0006613	cotranslational protein targeting to membrane	0.335087	0.54711	0	0	1	14
GO:0016569 covalent chromatin modification	12	0.292667	2.864	0.035	Biological Process	GO:0016569	covalent chromatin modification	0.292667	0.526359	0	0	12	346
GO:0016454 C-palmitoyltransferase activity	1	0.0809542	0.245	0.333	Molecular Function	GO:0016454	C-palmitoyltransferase activity	0.0809542	0.225567	0	0	1	3
GO:0006601 creatine biosynthetic process	1	0.0566099	0.239	0.5	Biological Process	GO:0006601	creatine biosynthetic process	0.0566099	0.332792	0	0	1	2
GO:0004111 creatine kinase activity	2	0.00726444	0.49	0.4	Molecular Function	GO:0004111	creatine kinase activity	0.00726444	0.133751	0	0	2	5
GO:0006600 creatine metabolic process	1	0.0566099	0.239	0.5	Biological Process	GO:0006600	creatine metabolic process	0.0566099	0.332792	0	0	1	2
GO:0042407 cristae formation	2	0.0448901	0.477	0.167	Biological Process	GO:0042407	cristae formation	0.0448901	0.33085	0	0	2	12
GO:1990879 CST complex	1	0.083125	0.236	0.333	Cellular Component	GO:1990879	CST complex	0.083125	0.361199	0	0	1	3
GO:0018410 C-terminal protein amino acid modification	1	0.207966	0.239	0.125	Biological Process	GO:0018410	C-terminal protein amino acid modification	0.207966	0.46872	0	0	1	8
GO:0006501 C-terminal protein lipidation	1	0.0837044	0.239	0.333	Biological Process	GO:0006501	C-terminal protein lipidation	0.0837044	0.372167	0	0	1	3
GO:0006241 CTP biosynthetic process	1	0.274298	0.239	0.091	Biological Process	GO:0006241	CTP biosynthetic process	0.274298	0.509607	0	0	1	11
GO:0046036 CTP metabolic process	1	0.31541	0.239	0.077	Biological Process	GO:0046036	CTP metabolic process	0.31541	0.537677	0	0	1	13
GO:0031464 Cul4A-RING E3 ubiquitin ligase complex	1	0.229261	0.236	0.111	Cellular Component	GO:0031464	Cul4A-RING E3 ubiquitin ligase complex	0.229261	0.479506	0	0	1	9
GO:0080008 Cul4-RING E3 ubiquitin ligase complex	1	0.455487	0.236	0.048	Cellular Component	GO:0080008	Cul4-RING E3 ubiquitin ligase complex	0.455487	0.690505	0	0	1	21
GO:0031466 Cul5-RING ubiquitin ligase complex	1	0.159355	0.236	0.167	Cellular Component	GO:0031466	Cul5-RING ubiquitin ligase complex	0.159355	0.443342	0	0	1	6
GO:0031461 cullin-RING ubiquitin ligase complex	5	0.200294	1.182	0.046	Cellular Component	GO:0031461	cullin-RING ubiquitin ligase complex	0.200294	0.470443	0	0	5	109
GO:0008823 cupric reductase activity	1	0.0547233	0.245	0.5	Molecular Function	GO:0008823	cupric reductase activity	0.0547233	0.197707	0	0	1	2
GO:0042335 cuticle development	1	0.0566099	0.239	0.5	Biological Process	GO:0042335	cuticle development	0.0566099	0.332792	0	0	1	2
GO:0045236 CXCR chemokine receptor binding	1	0.178814	0.245	0.143	Molecular Function	GO:0045236	CXCR chemokine receptor binding	0.178814	0.341968	0	0	1	7
GO:0033787 cyanocobalamin reductase (cyanide-eliminating) activity	1	0.0277457	0.245	1	Molecular Function	GO:0033787	cyanocobalamin reductase (cyanide-eliminating) activity	0.0277457	0.154905	0	0	1	1
GO:0004690 cyclic nucleotide-dependent protein kinase activity	1	0.131258	0.245	0.2	Molecular Function	GO:0004690	cyclic nucleotide-dependent protein kinase activity	0.131258	0.290002	0	0	1	5
GO:0043855 cyclic nucleotide-gated ion channel activity	1	0.178814	0.245	0.143	Molecular Function	GO:0043855	cyclic nucleotide-gated ion channel activity	0.178814	0.341968	0	0	1	7
GO:0004112 cyclic-nucleotide phosphodiesterase activity	2	0.142286	0.49	0.083	Molecular Function	GO:0004112	cyclic-nucleotide phosphodiesterase activity	0.142286	0.308559	0	0	2	24
GO:0019935 cyclic-nucleotide-mediated signaling	1	0.934021	0.239	0.011	Biological Process	GO:0019935	cyclic-nucleotide-mediated signaling	0.934021	0.949206	0	0	1	93
GO:0030332 cyclin binding	1	0.519157	0.245	0.038	Molecular Function	GO:0030332	cyclin binding	0.519157	0.624186	0	0	1	26
GO:0008024 cyclin/CDK positive transcription elongation factor complex	1	0.134675	0.236	0.2	Cellular Component	GO:0008024	cyclin/CDK positive transcription elongation factor complex	0.134675	0.428322	0	0	1	5
GO:0000307 cyclin-dependent protein kinase holoenzyme complex	1	0.542372	0.236	0.037	Cellular Component	GO:0000307	cyclin-dependent protein kinase holoenzyme complex	0.542372	0.746973	0	0	1	27
GO:0016018 cyclosporin A binding	1	0.223773	0.245	0.111	Molecular Function	GO:0016018	cyclosporin A binding	0.223773	0.395075	0	0	1	9
GO:0006534 cysteine metabolic process	1	0.252827	0.239	0.1	Biological Process	GO:0006534	cysteine metabolic process	0.252827	0.49624	0	0	1	10
GO:0008234 cysteine-type peptidase activity	5	0.397807	1.225	0.034	Molecular Function	GO:0008234	cysteine-type peptidase activity	0.397807	0.523239	0	0	5	149
GO:0070567 cytidylyltransferase activity	1	0.201609	0.245	0.125	Molecular Function	GO:0070567	cytidylyltransferase activity	0.201609	0.365465	0	0	1	8
GO:0070069 cytochrome complex	3	0.0158801	0.709	0.158	Cellular Component	GO:0070069	cytochrome complex	0.0158801	0.158033	0	0	3	19
GO:0017004 cytochrome complex assembly	2	0.212627	0.477	0.067	Biological Process	GO:0017004	cytochrome complex assembly	0.212627	0.473965	0	0	2	30
GO:0004129 cytochrome-c oxidase activity	3	0.0722281	0.735	0.086	Molecular Function	GO:0004129	cytochrome-c oxidase activity	0.0722281	0.225567	0	0	3	35
GO:0005125 cytokine activity	2	0.921686	0.49	0.013	Molecular Function	GO:0005125	cytokine activity	0.921686	0.947933	0	0	2	149
GO:0019955 cytokine binding	2	0.693684	0.49	0.023	Molecular Function	GO:0019955	cytokine binding	0.693684	0.779198	0	0	2	86
GO:0001816 cytokine production	11	0.821869	2.625	0.023	Biological Process	GO:0001816	cytokine production	0.821869	0.866866	0	0	11	482
GO:0002367 cytokine production involved in immune response	2	0.452326	0.477	0.038	Biological Process	GO:0002367	cytokine production involved in immune response	0.452326	0.623422	0	0	2	53
GO:0002534 cytokine production involved in inflammatory response	3	0.0783003	0.716	0.086	Biological Process	GO:0002534	cytokine production involved in inflammatory response	0.0783003	0.372167	0	0	3	35
GO:0004896 cytokine receptor activity	3	0.307386	0.735	0.043	Molecular Function	GO:0004896	cytokine receptor activity	0.307386	0.459248	0	0	3	70
GO:0005126 cytokine receptor binding	2	0.982026	0.49	0.009	Molecular Function	GO:0005126	cytokine receptor binding	0.982026	0.989402	0	0	2	211
GO:0019221 cytokine-mediated signaling pathway	9	0.323586	2.148	0.035	Biological Process	GO:0019221	cytokine-mediated signaling pathway	0.323586	0.546667	0	0	9	258
GO:0000910 cytokinesis	4	0.349648	0.955	0.038	Biological Process	GO:0000910	cytokinesis	0.349648	0.560017	0	0	4	104
GO:0032506 cytokinetic process	1	0.558066	0.239	0.036	Biological Process	GO:0032506	cytokinetic process	0.558066	0.685542	0	0	1	28
GO:0019835 cytolysis	1	0.473485	0.239	0.045	Biological Process	GO:0019835	cytolysis	0.473485	0.631749	0	0	1	22
GO:0005737 cytoplasm	283	6.60143e-12	66.903	0.038	Cellular Component	GO:0005737	cytoplasm	6.60143e-12	1.01827e-09	0	0	283	7527
GO:0005868 cytoplasmic dynein complex	1	0.370642	0.236	0.062	Cellular Component	GO:0005868	cytoplasmic dynein complex	0.370642	0.624825	0	0	1	16
GO:0031122 cytoplasmic microtubule organization	2	0.202043	0.477	0.069	Biological Process	GO:0031122	cytoplasmic microtubule organization	0.202043	0.46872	0	0	2	29
GO:0033962 cytoplasmic mRNA processing body assembly	1	0.372763	0.239	0.062	Biological Process	GO:0033962	cytoplasmic mRNA processing body assembly	0.372763	0.571475	0	0	1	16
GO:0044444 cytoplasmic part	243	5.64384e-12	57.447	0.04	Cellular Component	GO:0044444	cytoplasmic part	5.64384e-12	1.01827e-09	0	0	243	6106
GO:0002753 cytoplasmic pattern recognition receptor signaling pathway	3	0.0783003	0.716	0.086	Biological Process	GO:0002753	cytoplasmic pattern recognition receptor signaling pathway	0.0783003	0.372167	0	0	3	35
GO:0039528 cytoplasmic pattern recognition receptor signaling pathway in response to virus	2	0.130512	0.477	0.091	Biological Process	GO:0039528	cytoplasmic pattern recognition receptor signaling pathway in response to virus	0.130512	0.414272	0	0	2	22
GO:0099568 cytoplasmic region	13	0.028964	3.073	0.052	Cellular Component	GO:0099568	cytoplasmic region	0.028964	0.235142	0	0	13	252
GO:0036464 cytoplasmic ribonucleoprotein granule	3	0.77045	0.709	0.021	Cellular Component	GO:0036464	cytoplasmic ribonucleoprotein granule	0.77045	0.881912	0	0	3	141
GO:0043004 cytoplasmic sequestering of CFTR protein	1	0.0287163	0.239	1	Biological Process	GO:0043004	cytoplasmic sequestering of CFTR protein	0.0287163	0.270102	0	0	1	1
GO:0051220 cytoplasmic sequestering of protein	1	0.295153	0.239	0.083	Biological Process	GO:0051220	cytoplasmic sequestering of protein	0.295153	0.526359	0	0	1	12
GO:0098562 cytoplasmic side of membrane	2	0.768434	0.473	0.021	Cellular Component	GO:0098562	cytoplasmic side of membrane	0.768434	0.881912	0	0	2	97
GO:0032473 cytoplasmic side of mitochondrial outer membrane	1	0.0285117	0.236	1	Cellular Component	GO:0032473	cytoplasmic side of mitochondrial outer membrane	0.0285117	0.234556	0	0	1	1
GO:0009898 cytoplasmic side of plasma membrane	1	0.909971	0.236	0.012	Cellular Component	GO:0009898	cytoplasmic side of plasma membrane	0.909971	0.951614	0	0	1	83
GO:0010494 cytoplasmic stress granule	2	0.399311	0.473	0.042	Cellular Component	GO:0010494	cytoplasmic stress granule	0.399311	0.646324	0	0	2	48
GO:0002181 cytoplasmic translation	2	0.340735	0.477	0.048	Biological Process	GO:0002181	cytoplasmic translation	0.340735	0.552837	0	0	2	42
GO:0002182 cytoplasmic translational elongation	1	0.207966	0.239	0.125	Biological Process	GO:0002182	cytoplasmic translational elongation	0.207966	0.46872	0	0	1	8
GO:0002183 cytoplasmic translational initiation	1	0.441846	0.239	0.05	Biological Process	GO:0002183	cytoplasmic translational initiation	0.441846	0.614776	0	0	1	20
GO:0031410 cytoplasmic vesicle	41	0.00645058	9.693	0.043	Cellular Component	GO:0031410	cytoplasmic vesicle	0.00645058	0.0884446	0	0	41	962
GO:0030659 cytoplasmic vesicle membrane	8	0.176369	1.891	0.042	Cellular Component	GO:0030659	cytoplasmic vesicle membrane	0.176369	0.454284	0	0	8	190
GO:0044433 cytoplasmic vesicle part	17	0.0607381	4.019	0.043	Cellular Component	GO:0044433	cytoplasmic vesicle part	0.0607381	0.317588	0	0	17	395
GO:0044430 cytoskeletal part	31	0.705864	7.329	0.026	Cellular Component	GO:0044430	cytoskeletal part	0.705864	0.852285	0	0	31	1177
GO:0008092 cytoskeletal protein binding	20	0.463481	4.902	0.029	Molecular Function	GO:0008092	cytoskeletal protein binding	0.463481	0.581053	0	0	20	694
GO:0005856 cytoskeleton	37	0.896554	8.747	0.024	Cellular Component	GO:0005856	cytoskeleton	0.896554	0.945596	0	0	37	1552
GO:0007010 cytoskeleton organization	28	0.391039	6.683	0.031	Biological Process	GO:0007010	cytoskeleton organization	0.391039	0.583095	0	0	28	915
GO:0061640 cytoskeleton-dependent cytokinesis	2	0.508546	0.477	0.034	Biological Process	GO:0061640	cytoskeleton-dependent cytokinesis	0.508546	0.654547	0	0	2	59
GO:0030705 cytoskeleton-dependent intracellular transport	6	0.0654237	1.432	0.061	Biological Process	GO:0030705	cytoskeleton-dependent intracellular transport	0.0654237	0.358262	0	0	6	99
GO:0005829 cytosol	83	0.0151695	19.622	0.036	Cellular Component	GO:0005829	cytosol	0.0151695	0.156654	0	0	83	2321
GO:0060401 cytosolic calcium ion transport	4	0.349648	0.955	0.038	Biological Process	GO:0060401	cytosolic calcium ion transport	0.349648	0.560017	0	0	4	104
GO:0044445 cytosolic part	6	0.215009	1.418	0.043	Cellular Component	GO:0044445	cytosolic part	0.215009	0.479311	0	0	6	141
GO:0016482 cytosolic transport	6	0.0733378	1.432	0.059	Biological Process	GO:0016482	cytosolic transport	0.0733378	0.372167	0	0	6	102
GO:0003684 damaged DNA binding	3	0.128541	0.735	0.067	Molecular Function	GO:0003684	damaged DNA binding	0.128541	0.290002	0	0	3	45
GO:0006253 dCTP catabolic process	1	0.0287163	0.239	1	Biological Process	GO:0006253	dCTP catabolic process	0.0287163	0.270102	0	0	1	1
GO:0047840 dCTP diphosphatase activity	1	0.0277457	0.245	1	Molecular Function	GO:0047840	dCTP diphosphatase activity	0.0277457	0.154905	0	0	1	1
GO:0046065 dCTP metabolic process	1	0.0287163	0.239	1	Biological Process	GO:0046065	dCTP metabolic process	0.0287163	0.270102	0	0	1	1
GO:0097742 de novo centriole assembly	1	0.0837044	0.239	0.333	Biological Process	GO:0097742	de novo centriole assembly	0.0837044	0.372167	0	0	1	3
GO:0098535 de novo centriole assembly involved in multi-ciliated epithelial cell differentiation	1	0.0837044	0.239	0.333	Biological Process	GO:0098535	de novo centriole assembly involved in multi-ciliated epithelial cell differentiation	0.0837044	0.372167	0	0	1	3
GO:0051084 'de novo' posttranslational protein folding	1	0.31541	0.239	0.077	Biological Process	GO:0051084	'de novo' posttranslational protein folding	0.31541	0.537677	0	0	1	13
GO:0006458 'de novo' protein folding	1	0.335087	0.239	0.071	Biological Process	GO:0006458	'de novo' protein folding	0.335087	0.54711	0	0	1	14
GO:0017151 DEAD/H-box RNA helicase binding	1	0.178814	0.245	0.143	Molecular Function	GO:0017151	DEAD/H-box RNA helicase binding	0.178814	0.341968	0	0	1	7
GO:0110050 deaminated glutathione amidase activity	1	0.0277457	0.245	1	Molecular Function	GO:0110050	deaminated glutathione amidase activity	0.0277457	0.154905	0	0	1	1
GO:0006952 defense response	28	0.359418	6.683	0.031	Biological Process	GO:0006952	defense response	0.359418	0.566215	0	0	28	901
GO:0042742 defense response to bacterium	4	0.654321	0.955	0.026	Biological Process	GO:0042742	defense response to bacterium	0.654321	0.750474	0	0	4	155
GO:0050832 defense response to fungus	1	0.354199	0.239	0.067	Biological Process	GO:0050832	defense response to fungus	0.354199	0.560017	0	0	1	15
GO:0050829 defense response to Gram-negative bacterium	2	0.212627	0.477	0.067	Biological Process	GO:0050829	defense response to Gram-negative bacterium	0.212627	0.473965	0	0	2	30
GO:0050830 defense response to Gram-positive bacterium	2	0.382387	0.477	0.043	Biological Process	GO:0050830	defense response to Gram-positive bacterium	0.382387	0.581056	0	0	2	46
GO:0098542 defense response to other organism	11	0.401286	2.625	0.032	Biological Process	GO:0098542	defense response to other organism	0.401286	0.591933	0	0	11	344
GO:0051607 defense response to virus	6	0.393679	1.432	0.034	Biological Process	GO:0051607	defense response to virus	0.393679	0.584668	0	0	6	176
GO:0060216 definitive hemopoiesis	2	0.0757369	0.477	0.125	Biological Process	GO:0060216	definitive hemopoiesis	0.0757369	0.372167	0	0	2	16
GO:0050613 delta14-sterol reductase activity	1	0.0547233	0.245	0.5	Molecular Function	GO:0050613	delta14-sterol reductase activity	0.0547233	0.197707	0	0	1	2
GO:0032451 demethylase activity	1	0.476732	0.245	0.043	Molecular Function	GO:0032451	demethylase activity	0.476732	0.589015	0	0	1	23
GO:0070988 demethylation	1	0.669987	0.239	0.026	Biological Process	GO:0070988	demethylation	0.669987	0.75693	0	0	1	38
GO:0030425 dendrite	8	0.179853	1.891	0.042	Cellular Component	GO:0030425	dendrite	0.179853	0.454284	0	0	8	191
GO:0032839 dendrite cytoplasm	1	0.229261	0.236	0.111	Cellular Component	GO:0032839	dendrite cytoplasm	0.229261	0.479506	0	0	1	9
GO:0016358 dendrite development	5	0.262397	1.193	0.042	Biological Process	GO:0016358	dendrite development	0.262397	0.508163	0	0	5	120
GO:0048813 dendrite morphogenesis	2	0.593476	0.477	0.029	Biological Process	GO:0048813	dendrite morphogenesis	0.593476	0.710686	0	0	2	69
GO:0044292 dendrite terminus	1	0.159355	0.236	0.167	Cellular Component	GO:0044292	dendrite terminus	0.159355	0.443342	0	0	1	6
GO:0002468 dendritic cell antigen processing and presentation	1	0.230722	0.239	0.111	Biological Process	GO:0002468	dendritic cell antigen processing and presentation	0.230722	0.484154	0	0	1	9
GO:0002407 dendritic cell chemotaxis	2	0.0448901	0.477	0.167	Biological Process	GO:0002407	dendritic cell chemotaxis	0.0448901	0.33085	0	0	2	12
GO:0036145 dendritic cell homeostasis	1	0.0287163	0.239	1	Biological Process	GO:0036145	dendritic cell homeostasis	0.0287163	0.270102	0	0	1	1
GO:0036336 dendritic cell migration	3	0.0118483	0.716	0.176	Biological Process	GO:0036336	dendritic cell migration	0.0118483	0.247454	0	0	3	17
GO:0043197 dendritic spine	1	0.728457	0.236	0.022	Cellular Component	GO:0043197	dendritic spine	0.728457	0.86768	0	0	1	45
GO:0060996 dendritic spine development	2	0.361688	0.477	0.045	Biological Process	GO:0060996	dendritic spine development	0.361688	0.568671	0	0	2	44
GO:0060997 dendritic spine morphogenesis	1	0.531498	0.239	0.038	Biological Process	GO:0060997	dendritic spine morphogenesis	0.531498	0.668308	0	0	1	26
GO:0097061 dendritic spine organization	1	0.639763	0.239	0.029	Biological Process	GO:0097061	dendritic spine organization	0.639763	0.741238	0	0	1	35
GO:0097447 dendritic tree	8	0.179853	1.891	0.042	Cellular Component	GO:0097447	dendritic tree	0.179853	0.454284	0	0	8	191
GO:0044302 dentate gyrus mossy fiber	1	0.109272	0.236	0.25	Cellular Component	GO:0044302	dentate gyrus mossy fiber	0.109272	0.390213	0	0	1	4
GO:0070694 deoxyribonucleoside 5'-monophosphate N-glycosidase activity	1	0.0277457	0.245	1	Molecular Function	GO:0070694	deoxyribonucleoside 5'-monophosphate N-glycosidase activity	0.0277457	0.154905	0	0	1	1
GO:0009159 deoxyribonucleoside monophosphate catabolic process	1	0.295153	0.239	0.083	Biological Process	GO:0009159	deoxyribonucleoside monophosphate catabolic process	0.295153	0.526359	0	0	1	12
GO:0009162 deoxyribonucleoside monophosphate metabolic process	1	0.425321	0.239	0.053	Biological Process	GO:0009162	deoxyribonucleoside monophosphate metabolic process	0.425321	0.601849	0	0	1	19
GO:0009204 deoxyribonucleoside triphosphate catabolic process	1	0.207966	0.239	0.125	Biological Process	GO:0009204	deoxyribonucleoside triphosphate catabolic process	0.207966	0.46872	0	0	1	8
GO:0009200 deoxyribonucleoside triphosphate metabolic process	1	0.295153	0.239	0.083	Biological Process	GO:0009200	deoxyribonucleoside triphosphate metabolic process	0.295153	0.526359	0	0	1	12
GO:0032552 deoxyribonucleotide binding	1	0.0809542	0.245	0.333	Molecular Function	GO:0032552	deoxyribonucleotide binding	0.0809542	0.225567	0	0	1	3
GO:0009264 deoxyribonucleotide catabolic process	1	0.425321	0.239	0.053	Biological Process	GO:0009264	deoxyribonucleotide catabolic process	0.425321	0.601849	0	0	1	19
GO:0009262 deoxyribonucleotide metabolic process	1	0.558066	0.239	0.036	Biological Process	GO:0009262	deoxyribonucleotide metabolic process	0.558066	0.685542	0	0	1	28
GO:0046386 deoxyribose phosphate catabolic process	1	0.425321	0.239	0.053	Biological Process	GO:0046386	deoxyribose phosphate catabolic process	0.425321	0.601849	0	0	1	19
GO:0019692 deoxyribose phosphate metabolic process	1	0.517622	0.239	0.04	Biological Process	GO:0019692	deoxyribose phosphate metabolic process	0.517622	0.659328	0	0	1	25
GO:0016311 dephosphorylation	13	0.28884	3.103	0.034	Biological Process	GO:0016311	dephosphorylation	0.28884	0.526359	0	0	13	377
GO:0002029 desensitization of G protein-coupled receptor signaling pathway	1	0.252827	0.239	0.1	Biological Process	GO:0002029	desensitization of G protein-coupled receptor signaling pathway	0.252827	0.49624	0	0	1	10
GO:0009582 detection of abiotic stimulus	1	0.870552	0.239	0.014	Biological Process	GO:0009582	detection of abiotic stimulus	0.870552	0.903318	0	0	1	70
GO:0009595 detection of biotic stimulus	1	0.390795	0.239	0.059	Biological Process	GO:0009595	detection of biotic stimulus	0.390795	0.582911	0	0	1	17
GO:0009593 detection of chemical stimulus	1	1	0.239	0.002	Biological Process	GO:0009593	detection of chemical stimulus	1	1	0	0	1	664
GO:0098581 detection of external biotic stimulus	1	0.354199	0.239	0.067	Biological Process	GO:0098581	detection of external biotic stimulus	0.354199	0.560017	0	0	1	15
GO:0009581 detection of external stimulus	1	0.874288	0.239	0.014	Biological Process	GO:0009581	detection of external stimulus	0.874288	0.905627	0	0	1	71
GO:0032490 detection of molecule of bacterial origin	1	0.230722	0.239	0.111	Biological Process	GO:0032490	detection of molecule of bacterial origin	0.230722	0.484154	0	0	1	9
GO:0051606 detection of stimulus	2	1	0.477	0.003	Biological Process	GO:0051606	detection of stimulus	1	1	0	0	2	747
GO:0050906 detection of stimulus involved in sensory perception	1	1	0.239	0.001	Biological Process	GO:0050906	detection of stimulus involved in sensory perception	1	1	0	0	1	688
GO:0016048 detection of temperature stimulus	1	0.31541	0.239	0.077	Biological Process	GO:0016048	detection of temperature stimulus	0.31541	0.537677	0	0	1	13
GO:0050961 detection of temperature stimulus involved in sensory perception	1	0.230722	0.239	0.111	Biological Process	GO:0050961	detection of temperature stimulus involved in sensory perception	0.230722	0.484154	0	0	1	9
GO:0050965 detection of temperature stimulus involved in sensory perception of pain	1	0.184537	0.239	0.143	Biological Process	GO:0050965	detection of temperature stimulus involved in sensory perception of pain	0.184537	0.453264	0	0	1	7
GO:0009597 detection of virus	1	0.0837044	0.239	0.333	Biological Process	GO:0009597	detection of virus	0.0837044	0.372167	0	0	1	3
GO:0008340 determination of adult lifespan	2	0.0842554	0.477	0.118	Biological Process	GO:0008340	determination of adult lifespan	0.0842554	0.372167	0	0	2	17
GO:0009855 determination of bilateral symmetry	3	0.46545	0.716	0.034	Biological Process	GO:0009855	determination of bilateral symmetry	0.46545	0.631259	0	0	3	88
GO:0061371 determination of heart left/right asymmetry	2	0.340735	0.477	0.048	Biological Process	GO:0061371	determination of heart left/right asymmetry	0.340735	0.552837	0	0	2	42
GO:0007368 determination of left/right symmetry	3	0.412319	0.716	0.037	Biological Process	GO:0007368	determination of left/right symmetry	0.412319	0.596917	0	0	3	81
GO:0098754 detoxification	5	0.0505015	1.193	0.071	Biological Process	GO:0098754	detoxification	0.0505015	0.332792	0	0	5	70
GO:0098536 deuterosome	1	0.109272	0.236	0.25	Cellular Component	GO:0098536	deuterosome	0.109272	0.390213	0	0	1	4
GO:0046545 development of primary female sexual characteristics	4	0.111619	0.955	0.062	Biological Process	GO:0046545	development of primary female sexual characteristics	0.111619	0.39809	0	0	4	64
GO:0046546 development of primary male sexual characteristics	5	0.0642892	1.193	0.067	Biological Process	GO:0046546	development of primary male sexual characteristics	0.0642892	0.354885	0	0	5	75
GO:0045137 development of primary sexual characteristics	8	0.0312941	1.909	0.062	Biological Process	GO:0045137	development of primary sexual characteristics	0.0312941	0.282991	0	0	8	128
GO:0048588 developmental cell growth	3	0.651672	0.716	0.026	Biological Process	GO:0048588	developmental cell growth	0.651672	0.748939	0	0	3	116
GO:0048589 developmental growth	16	0.143272	3.819	0.039	Biological Process	GO:0048589	developmental growth	0.143272	0.430086	0	0	16	415
GO:0060560 developmental growth involved in morphogenesis	2	0.914064	0.477	0.014	Biological Process	GO:0060560	developmental growth involved in morphogenesis	0.914064	0.935553	0	0	2	140
GO:0031128 developmental induction	1	0.570781	0.239	0.034	Biological Process	GO:0031128	developmental induction	0.570781	0.693409	0	0	1	29
GO:0021700 developmental maturation	9	0.0928031	2.148	0.048	Biological Process	GO:0021700	developmental maturation	0.0928031	0.391533	0	0	9	188
GO:0048066 developmental pigmentation	3	0.0584053	0.716	0.097	Biological Process	GO:0048066	developmental pigmentation	0.0584053	0.337506	0	0	3	31
GO:0032502 developmental process	125	0.0274538	29.833	0.033	Biological Process	GO:0032502	developmental process	0.0274538	0.270102	0	0	125	3740
GO:0003006 developmental process involved in reproduction	15	0.304619	3.58	0.034	Biological Process	GO:0003006	developmental process involved in reproduction	0.304619	0.536438	0	0	15	447
GO:0043650 dicarboxylic acid biosynthetic process	3	0.00173582	0.716	0.333	Biological Process	GO:0043650	dicarboxylic acid biosynthetic process	0.00173582	0.0894992	0	0	3	9
GO:0043649 dicarboxylic acid catabolic process	4	2.19057e-05	0.955	0.571	Biological Process	GO:0043649	dicarboxylic acid catabolic process	2.19057e-05	0.00404161	0	0	4	7
GO:0043648 dicarboxylic acid metabolic process	9	7.56642e-06	2.148	0.188	Biological Process	GO:0043648	dicarboxylic acid metabolic process	7.56642e-06	0.00226851	0	0	9	48
GO:0005310 dicarboxylic acid transmembrane transporter activity	1	0.430574	0.245	0.05	Molecular Function	GO:0005310	dicarboxylic acid transmembrane transporter activity	0.430574	0.548587	0	0	1	20
GO:0006835 dicarboxylic acid transport	2	0.372071	0.477	0.044	Biological Process	GO:0006835	dicarboxylic acid transport	0.372071	0.571475	0	0	2	45
GO:0021536 diencephalon development	3	0.180086	0.716	0.059	Biological Process	GO:0021536	diencephalon development	0.180086	0.453264	0	0	3	51
GO:0002024 diet induced thermogenesis	1	0.184537	0.239	0.143	Biological Process	GO:0002024	diet induced thermogenesis	0.184537	0.453264	0	0	1	7
GO:0055123 digestive system development	4	0.284532	0.955	0.043	Biological Process	GO:0055123	digestive system development	0.284532	0.524357	0	0	4	94
GO:0048565 digestive tract development	4	0.246379	0.955	0.045	Biological Process	GO:0048565	digestive tract development	0.246379	0.49624	0	0	4	88
GO:0048546 digestive tract morphogenesis	1	0.595127	0.239	0.032	Biological Process	GO:0048546	digestive tract morphogenesis	0.595127	0.710686	0	0	1	31
GO:0045240 dihydrolipoyl dehydrogenase complex	1	0.134675	0.236	0.2	Cellular Component	GO:0045240	dihydrolipoyl dehydrogenase complex	0.134675	0.428322	0	0	1	5
GO:0032139 dinucleotide insertion or deletion binding	1	0.0809542	0.245	0.333	Molecular Function	GO:0032139	dinucleotide insertion or deletion binding	0.0809542	0.225567	0	0	1	3
GO:0032181 dinucleotide repeat insertion binding	1	0.0547233	0.245	0.5	Molecular Function	GO:0032181	dinucleotide repeat insertion binding	0.0547233	0.197707	0	0	1	2
GO:0051213 dioxygenase activity	3	0.299763	0.735	0.043	Molecular Function	GO:0051213	dioxygenase activity	0.299763	0.456203	0	0	3	69
GO:0016805 dipeptidase activity	1	0.245323	0.245	0.1	Molecular Function	GO:0016805	dipeptidase activity	0.245323	0.409163	0	0	1	10
GO:0097718 disordered domain specific binding	1	0.491273	0.245	0.042	Molecular Function	GO:0097718	disordered domain specific binding	0.491273	0.599877	0	0	1	24
GO:0150034 distal axon	2	0.669839	0.473	0.025	Cellular Component	GO:0150034	distal axon	0.669839	0.823338	0	0	2	80
GO:0015036 disulfide oxidoreductase activity	3	0.0626603	0.735	0.091	Molecular Function	GO:0015036	disulfide oxidoreductase activity	0.0626603	0.221195	0	0	3	33
GO:0016103 diterpenoid catabolic process	1	0.110022	0.239	0.25	Biological Process	GO:0016103	diterpenoid catabolic process	0.110022	0.398022	0	0	1	4
GO:0016101 diterpenoid metabolic process	3	0.0836804	0.716	0.083	Biological Process	GO:0016101	diterpenoid metabolic process	0.0836804	0.372167	0	0	3	36
GO:0072507 divalent inorganic cation homeostasis	9	0.327594	2.148	0.035	Biological Process	GO:0072507	divalent inorganic cation homeostasis	0.327594	0.54711	0	0	9	259
GO:0072511 divalent inorganic cation transport	11	0.216569	2.625	0.038	Biological Process	GO:0072511	divalent inorganic cation transport	0.216569	0.480741	0	0	11	291
GO:0070838 divalent metal ion transport	11	0.207263	2.625	0.038	Biological Process	GO:0070838	divalent metal ion transport	0.207263	0.46872	0	0	11	288
GO:0062037 D-loop DNA binding	1	0.131258	0.245	0.2	Molecular Function	GO:0062037	D-loop DNA binding	0.131258	0.290002	0	0	1	5
GO:0006305 DNA alkylation	3	0.13185	0.716	0.068	Biological Process	GO:0006305	DNA alkylation	0.13185	0.414272	0	0	3	44
GO:0003677 DNA binding	36	0.88481	8.824	0.023	Molecular Function	GO:0003677	DNA binding	0.88481	0.919376	0	0	36	1541
GO:0071897 DNA biosynthetic process	3	0.640027	0.716	0.026	Biological Process	GO:0071897	DNA biosynthetic process	0.640027	0.741238	0	0	3	114
GO:0006308 DNA catabolic process	1	0.372763	0.239	0.062	Biological Process	GO:0006308	DNA catabolic process	0.372763	0.571475	0	0	1	16
GO:0000737 DNA catabolic process, endonucleolytic	1	0.295153	0.239	0.083	Biological Process	GO:0000737	DNA catabolic process, endonucleolytic	0.295153	0.526359	0	0	1	12
GO:0071103 DNA conformation change	1	0.98764	0.239	0.007	Biological Process	GO:0071103	DNA conformation change	0.98764	0.994064	0	0	1	150
GO:0000077 DNA damage checkpoint	1	0.911546	0.239	0.012	Biological Process	GO:0000077	DNA damage checkpoint	0.911546	0.933736	0	0	1	83
GO:0032508 DNA duplex unwinding	1	0.810627	0.239	0.018	Biological Process	GO:0032508	DNA duplex unwinding	0.810627	0.858405	0	0	1	57
GO:0032392 DNA geometric change	1	0.836398	0.239	0.016	Biological Process	GO:0032392	DNA geometric change	0.836398	0.876792	0	0	1	62
GO:0033202 DNA helicase complex	1	0.352152	0.236	0.067	Cellular Component	GO:0033202	DNA helicase complex	0.352152	0.61267	0	0	1	15
GO:0032135 DNA insertion or deletion binding	1	0.131258	0.245	0.2	Molecular Function	GO:0032135	DNA insertion or deletion binding	0.131258	0.290002	0	0	1	5
GO:0031570 DNA integrity checkpoint	1	0.925811	0.239	0.011	Biological Process	GO:0031570	DNA integrity checkpoint	0.925811	0.943513	0	0	1	89
GO:0006259 DNA metabolic process	15	0.845183	3.58	0.023	Biological Process	GO:0006259	DNA metabolic process	0.845183	0.883068	0	0	15	652
GO:0006306 DNA methylation	3	0.13185	0.716	0.068	Biological Process	GO:0006306	DNA methylation	0.13185	0.414272	0	0	3	44
GO:0043045 DNA methylation involved in embryo development	1	0.160418	0.239	0.167	Biological Process	GO:0043045	DNA methylation involved in embryo development	0.160418	0.434668	0	0	1	6
GO:0044728 DNA methylation or demethylation	3	0.232209	0.716	0.052	Biological Process	GO:0044728	DNA methylation or demethylation	0.232209	0.486422	0	0	3	58
GO:0006304 DNA modification	3	0.326077	0.716	0.043	Biological Process	GO:0006304	DNA modification	0.326077	0.54711	0	0	3	70
GO:0042262 DNA protection	1	0.0837044	0.239	0.333	Biological Process	GO:0042262	DNA protection	0.0837044	0.372167	0	0	1	3
GO:0006310 DNA recombination	2	0.963991	0.477	0.011	Biological Process	GO:0006310	DNA recombination	0.963991	0.974274	0	0	2	176
GO:0006281 DNA repair	5	0.968552	1.193	0.015	Biological Process	GO:0006281	DNA repair	0.968552	0.978136	0	0	5	339
GO:1990391 DNA repair complex	1	0.528917	0.236	0.038	Cellular Component	GO:1990391	DNA repair complex	0.528917	0.745073	0	0	1	26
GO:0006260 DNA replication	1	0.991572	0.239	0.006	Biological Process	GO:0006260	DNA replication	0.991572	0.996429	0	0	1	163
GO:0000217 DNA secondary structure binding	2	0.0794047	0.49	0.118	Molecular Function	GO:0000217	DNA secondary structure binding	0.0794047	0.225567	0	0	2	17
GO:0022616 DNA strand elongation	1	0.184537	0.239	0.143	Biological Process	GO:0022616	DNA strand elongation	0.184537	0.453264	0	0	1	7
GO:0001228 DNA-binding transcription activator activity, RNA polymerase II-specific	6	0.877536	1.471	0.019	Molecular Function	GO:0001228	DNA-binding transcription activator activity, RNA polymerase II-specific	0.877536	0.913533	0	0	6	317
GO:0003700 DNA-binding transcription factor activity	16	0.876479	3.922	0.022	Molecular Function	GO:0003700	DNA-binding transcription factor activity	0.876479	0.913445	0	0	16	738
GO:0000981 DNA-binding transcription factor activity, RNA polymerase II-specific	12	0.909767	2.941	0.02	Molecular Function	GO:0000981	DNA-binding transcription factor activity, RNA polymerase II-specific	0.909767	0.940827	0	0	12	600
GO:0001227 DNA-binding transcription repressor activity, RNA polymerase II-specific	6	0.397862	1.471	0.033	Molecular Function	GO:0001227	DNA-binding transcription repressor activity, RNA polymerase II-specific	0.397862	0.523239	0	0	6	183
GO:0006261 DNA-dependent DNA replication	1	0.923604	0.239	0.011	Biological Process	GO:0006261	DNA-dependent DNA replication	0.923604	0.941864	0	0	1	88
GO:0003899 DNA-directed 5'-3' RNA polymerase activity	1	0.582377	0.245	0.032	Molecular Function	GO:0003899	DNA-directed 5'-3' RNA polymerase activity	0.582377	0.681861	0	0	1	31
GO:0000428 DNA-directed RNA polymerase complex	2	0.649282	0.473	0.026	Cellular Component	GO:0000428	DNA-directed RNA polymerase complex	0.649282	0.814656	0	0	2	77
GO:0006354 DNA-templated transcription, elongation	2	0.392629	0.477	0.043	Biological Process	GO:0006354	DNA-templated transcription, elongation	0.392629	0.58365	0	0	2	47
GO:0006352 DNA-templated transcription, initiation	3	0.509249	0.716	0.032	Biological Process	GO:0006352	DNA-templated transcription, initiation	0.509249	0.654748	0	0	3	94
GO:0004169 dolichyl-phosphate-mannose-protein mannosyltransferase activity	2	0.0147033	0.49	0.286	Molecular Function	GO:0004169	dolichyl-phosphate-mannose-protein mannosyltransferase activity	0.0147033	0.154905	0	0	2	7
GO:0007212 dopamine receptor signaling pathway	2	0.150346	0.477	0.083	Biological Process	GO:0007212	dopamine receptor signaling pathway	0.150346	0.434668	0	0	2	24
GO:0071542 dopaminergic neuron differentiation	1	0.473485	0.239	0.045	Biological Process	GO:0071542	dopaminergic neuron differentiation	0.473485	0.631749	0	0	1	22
GO:0009953 dorsal/ventral pattern formation	1	0.866707	0.239	0.014	Biological Process	GO:0009953	dorsal/ventral pattern formation	0.866707	0.899912	0	0	1	69
GO:0006302 double-strand break repair	5	0.498919	1.193	0.031	Biological Process	GO:0006302	double-strand break repair	0.498919	0.650408	0	0	5	162
GO:0000724 double-strand break repair via homologous recombination	1	0.911546	0.239	0.012	Biological Process	GO:0000724	double-strand break repair via homologous recombination	0.911546	0.933736	0	0	1	83
GO:0006303 double-strand break repair via nonhomologous end joining	1	0.69768	0.239	0.024	Biological Process	GO:0006303	double-strand break repair via nonhomologous end joining	0.69768	0.777235	0	0	1	41
GO:0003690 double-stranded DNA binding	20	0.760557	4.902	0.024	Molecular Function	GO:0003690	double-stranded DNA binding	0.760557	0.829458	0	0	20	822
GO:0003725 double-stranded RNA binding	1	0.781775	0.245	0.019	Molecular Function	GO:0003725	double-stranded RNA binding	0.781775	0.841842	0	0	1	54
GO:0008144 drug binding	52	0.0196586	12.745	0.037	Molecular Function	GO:0008144	drug binding	0.0196586	0.154905	0	0	52	1407
GO:0042737 drug catabolic process	3	0.247586	0.716	0.05	Biological Process	GO:0042737	drug catabolic process	0.247586	0.49624	0	0	3	60
GO:0017144 drug metabolic process	38	1.08496e-08	9.069	0.08	Biological Process	GO:0017144	drug metabolic process	1.08496e-08	1.73485e-05	0	0	38	474
GO:0006855 drug transmembrane transport	3	0.247586	0.716	0.05	Biological Process	GO:0006855	drug transmembrane transport	0.247586	0.49624	0	0	3	60
GO:0015238 drug transmembrane transporter activity	3	0.246882	0.735	0.048	Molecular Function	GO:0015238	drug transmembrane transporter activity	0.246882	0.410304	0	0	3	62
GO:0015893 drug transport	7	0.108735	1.671	0.05	Biological Process	GO:0015893	drug transport	0.108735	0.398022	0	0	7	140
GO:0031050 dsRNA processing	1	0.660204	0.239	0.027	Biological Process	GO:0031050	dsRNA processing	0.660204	0.750474	0	0	1	37
GO:0033227 dsRNA transport	1	0.0837044	0.239	0.333	Biological Process	GO:0033227	dsRNA transport	0.0837044	0.372167	0	0	1	3
GO:0034452 dynactin binding	1	0.178814	0.245	0.143	Molecular Function	GO:0034452	dynactin binding	0.178814	0.341968	0	0	1	7
GO:0030286 dynein complex	2	0.389193	0.473	0.043	Cellular Component	GO:0030286	dynein complex	0.389193	0.640353	0	0	2	47
GO:0045505 dynein intermediate chain binding	2	0.0106974	0.49	0.333	Molecular Function	GO:0045505	dynein intermediate chain binding	0.0106974	0.154905	0	0	2	6
GO:0045503 dynein light chain binding	1	0.0809542	0.245	0.333	Molecular Function	GO:0045503	dynein light chain binding	0.0809542	0.225567	0	0	1	3
GO:0016011 dystroglycan complex	1	0.183333	0.236	0.143	Cellular Component	GO:0016011	dystroglycan complex	0.183333	0.454284	0	0	1	7
GO:0016010 dystrophin-associated glycoprotein complex	2	0.0376242	0.473	0.182	Cellular Component	GO:0016010	dystrophin-associated glycoprotein complex	0.0376242	0.269932	0	0	2	11
GO:0043583 ear development	2	0.941341	0.477	0.013	Biological Process	GO:0043583	ear development	0.941341	0.955483	0	0	2	156
GO:0005769 early endosome	8	0.179853	1.891	0.042	Cellular Component	GO:0005769	early endosome	0.179853	0.454284	0	0	8	191
GO:0031901 early endosome membrane	1	0.860751	0.236	0.015	Cellular Component	GO:0031901	early endosome membrane	0.860751	0.925233	0	0	1	68
GO:0045022 early endosome to late endosome transport	2	0.181078	0.477	0.074	Biological Process	GO:0045022	early endosome to late endosome transport	0.181078	0.453264	0	0	2	27
GO:0042755 eating behavior	1	0.354199	0.239	0.067	Biological Process	GO:0042755	eating behavior	0.354199	0.560017	0	0	1	15
GO:0070888 E-box binding	2	0.274136	0.49	0.054	Molecular Function	GO:0070888	E-box binding	0.274136	0.432628	0	0	2	37
GO:0036492 eiF2alpha phosphorylation in response to endoplasmic reticulum stress	2	0.0114298	0.477	0.333	Biological Process	GO:0036492	eiF2alpha phosphorylation in response to endoplasmic reticulum stress	0.0114298	0.243282	0	0	2	6
GO:0051541 elastin metabolic process	1	0.135586	0.239	0.2	Biological Process	GO:0051541	elastin metabolic process	0.135586	0.414272	0	0	1	5
GO:0009055 electron transfer activity	8	0.0012963	1.961	0.104	Molecular Function	GO:0009055	electron transfer activity	0.0012963	0.0419732	0	0	8	77
GO:0022900 electron transport chain	11	0.000434991	2.625	0.096	Biological Process	GO:0022900	electron transport chain	0.000434991	0.0393708	0	0	11	114
GO:0070449 elongin complex	1	0.109272	0.236	0.25	Cellular Component	GO:0070449	elongin complex	0.109272	0.390213	0	0	1	4
GO:0009790 embryo development	19	0.775985	4.535	0.025	Biological Process	GO:0009790	embryo development	0.775985	0.833124	0	0	19	765
GO:0009792 embryo development ending in birth or egg hatching	16	0.391348	3.819	0.031	Biological Process	GO:0009792	embryo development ending in birth or egg hatching	0.391348	0.583374	0	0	16	509
GO:0007566 embryo implantation	1	0.629087	0.239	0.029	Biological Process	GO:0007566	embryo implantation	0.629087	0.735493	0	0	1	34
GO:0000578 embryonic axis specification	1	0.473485	0.239	0.045	Biological Process	GO:0000578	embryonic axis specification	0.473485	0.631749	0	0	1	22
GO:0031076 embryonic camera-type eye development	1	0.544975	0.239	0.037	Biological Process	GO:0031076	embryonic camera-type eye development	0.544975	0.674644	0	0	1	27
GO:0048596 embryonic camera-type eye morphogenesis	1	0.408309	0.239	0.056	Biological Process	GO:0048596	embryonic camera-type eye morphogenesis	0.408309	0.591933	0	0	1	18
GO:0001838 embryonic epithelial tube formation	4	0.297449	0.955	0.042	Biological Process	GO:0001838	embryonic epithelial tube formation	0.297449	0.527549	0	0	4	96
GO:0048048 embryonic eye morphogenesis	1	0.503336	0.239	0.042	Biological Process	GO:0048048	embryonic eye morphogenesis	0.503336	0.650408	0	0	1	24
GO:0035050 embryonic heart tube development	2	0.442603	0.477	0.038	Biological Process	GO:0035050	embryonic heart tube development	0.442603	0.614776	0	0	2	52
GO:0003143 embryonic heart tube morphogenesis	2	0.382387	0.477	0.043	Biological Process	GO:0003143	embryonic heart tube morphogenesis	0.382387	0.581056	0	0	2	46
GO:0035162 embryonic hemopoiesis	3	0.0099666	0.716	0.188	Biological Process	GO:0035162	embryonic hemopoiesis	0.0099666	0.232087	0	0	3	16
GO:0048598 embryonic morphogenesis	8	0.936496	1.909	0.018	Biological Process	GO:0048598	embryonic morphogenesis	0.936496	0.95137	0	0	8	436
GO:0048568 embryonic organ development	9	0.565327	2.148	0.028	Biological Process	GO:0048568	embryonic organ development	0.565327	0.691804	0	0	9	318
GO:0048562 embryonic organ morphogenesis	5	0.761345	1.193	0.023	Biological Process	GO:0048562	embryonic organ morphogenesis	0.761345	0.824597	0	0	5	220
GO:0009880 embryonic pattern specification	1	0.679488	0.239	0.026	Biological Process	GO:0009880	embryonic pattern specification	0.679488	0.765445	0	0	1	39
GO:0001892 embryonic placenta development	5	0.0455235	1.193	0.074	Biological Process	GO:0001892	embryonic placenta development	0.0455235	0.33085	0	0	5	68
GO:0060669 embryonic placenta morphogenesis	1	0.425321	0.239	0.053	Biological Process	GO:0060669	embryonic placenta morphogenesis	0.425321	0.601849	0	0	1	19
GO:0060136 embryonic process involved in female pregnancy	1	0.110022	0.239	0.25	Biological Process	GO:0060136	embryonic process involved in female pregnancy	0.110022	0.398022	0	0	1	4
GO:0048706 embryonic skeletal system development	3	0.557866	0.716	0.03	Biological Process	GO:0048706	embryonic skeletal system development	0.557866	0.685542	0	0	3	101
GO:0048704 embryonic skeletal system morphogenesis	2	0.660132	0.477	0.026	Biological Process	GO:0048704	embryonic skeletal system morphogenesis	0.660132	0.750474	0	0	2	78
GO:0003197 endocardial cushion development	1	0.618095	0.239	0.03	Biological Process	GO:0003197	endocardial cushion development	0.618095	0.726716	0	0	1	33
GO:0003203 endocardial cushion morphogenesis	1	0.531498	0.239	0.038	Biological Process	GO:0003203	endocardial cushion morphogenesis	0.531498	0.668308	0	0	1	26
GO:0003157 endocardium development	1	0.274298	0.239	0.091	Biological Process	GO:0003157	endocardium development	0.274298	0.509607	0	0	1	11
GO:0031018 endocrine pancreas development	1	0.650132	0.239	0.028	Biological Process	GO:0031018	endocrine pancreas development	0.650132	0.747886	0	0	1	36
GO:0050886 endocrine process	1	0.774303	0.239	0.02	Biological Process	GO:0050886	endocrine process	0.774303	0.832144	0	0	1	51
GO:0035270 endocrine system development	4	0.278106	0.955	0.043	Biological Process	GO:0035270	endocrine system development	0.278106	0.513896	0	0	4	93
GO:0032456 endocytic recycling	1	0.73878	0.239	0.022	Biological Process	GO:0032456	endocytic recycling	0.73878	0.80764	0	0	1	46
GO:0030139 endocytic vesicle	7	0.0319117	1.655	0.066	Cellular Component	GO:0030139	endocytic vesicle	0.0319117	0.246119	0	0	7	106
GO:0030666 endocytic vesicle membrane	2	0.110044	0.473	0.1	Cellular Component	GO:0030666	endocytic vesicle membrane	0.110044	0.390213	0	0	2	20
GO:0006897 endocytosis	15	0.194707	3.58	0.037	Biological Process	GO:0006897	endocytosis	0.194707	0.46872	0	0	15	407
GO:0075509 endocytosis involved in viral entry into host cell	2	0.00776683	0.477	0.4	Biological Process	GO:0075509	endocytosis involved in viral entry into host cell	0.00776683	0.197129	0	0	2	5
GO:0012505 endomembrane system	90	0.00502604	21.277	0.037	Cellular Component	GO:0012505	endomembrane system	0.00502604	0.0721179	0	0	90	2441
GO:0010256 endomembrane system organization	8	0.484901	1.909	0.03	Biological Process	GO:0010256	endomembrane system organization	0.484901	0.641826	0	0	8	263
GO:0004519 endonuclease activity	1	0.923351	0.245	0.011	Molecular Function	GO:0004519	endonuclease activity	0.923351	0.948607	0	0	1	91
GO:0004175 endopeptidase activity	8	0.827808	1.961	0.021	Molecular Function	GO:0004175	endopeptidase activity	0.827808	0.878318	0	0	8	378
GO:0004866 endopeptidase inhibitor activity	1	0.955259	0.245	0.009	Molecular Function	GO:0004866	endopeptidase inhibitor activity	0.955259	0.972872	0	0	1	110
GO:0061135 endopeptidase regulator activity	1	0.966307	0.245	0.008	Molecular Function	GO:0061135	endopeptidase regulator activity	0.966307	0.979619	0	0	1	120
GO:0005783 endoplasmic reticulum	33	0.196852	7.801	0.033	Cellular Component	GO:0005783	endoplasmic reticulum	0.196852	0.470443	0	0	33	990
GO:0070971 endoplasmic reticulum exit site	1	0.229261	0.236	0.111	Cellular Component	GO:0070971	endoplasmic reticulum exit site	0.229261	0.479506	0	0	1	9
GO:0005788 endoplasmic reticulum lumen	1	0.751096	0.236	0.021	Cellular Component	GO:0005788	endoplasmic reticulum lumen	0.751096	0.874389	0	0	1	48
GO:0005789 endoplasmic reticulum membrane	17	0.261564	4.019	0.034	Cellular Component	GO:0005789	endoplasmic reticulum membrane	0.261564	0.510713	0	0	17	500
GO:0007029 endoplasmic reticulum organization	2	0.412877	0.477	0.041	Biological Process	GO:0007029	endoplasmic reticulum organization	0.412877	0.596917	0	0	2	49
GO:0031211 endoplasmic reticulum palmitoyltransferase complex	1	0.109272	0.236	0.25	Cellular Component	GO:0031211	endoplasmic reticulum palmitoyltransferase complex	0.109272	0.390213	0	0	1	4
GO:0044432 endoplasmic reticulum part	20	0.198798	4.728	0.035	Cellular Component	GO:0044432	endoplasmic reticulum part	0.198798	0.470443	0	0	20	570
GO:0098827 endoplasmic reticulum subcompartment	18	0.202641	4.255	0.035	Cellular Component	GO:0098827	endoplasmic reticulum subcompartment	0.202641	0.470443	0	0	18	508
GO:0071782 endoplasmic reticulum tubular network	1	0.33312	0.236	0.071	Cellular Component	GO:0071782	endoplasmic reticulum tubular network	0.33312	0.59232	0	0	1	14
GO:0030968 endoplasmic reticulum unfolded protein response	3	0.172918	0.716	0.06	Biological Process	GO:0030968	endoplasmic reticulum unfolded protein response	0.172918	0.453264	0	0	3	50
GO:0005793 endoplasmic reticulum-Golgi intermediate compartment	1	0.765132	0.236	0.02	Cellular Component	GO:0005793	endoplasmic reticulum-Golgi intermediate compartment	0.765132	0.881912	0	0	1	50
GO:0044440 endosomal part	8	0.279568	1.891	0.037	Cellular Component	GO:0044440	endosomal part	0.279568	0.527503	0	0	8	217
GO:0016197 endosomal transport	6	0.175343	1.432	0.046	Biological Process	GO:0016197	endosomal transport	0.175343	0.453264	0	0	6	131
GO:0005768 endosome	25	0.00421051	5.91	0.051	Cellular Component	GO:0005768	endosome	0.00421051	0.063363	0	0	25	495
GO:0010008 endosome membrane	7	0.358891	1.655	0.034	Cellular Component	GO:0010008	endosome membrane	0.358891	0.616812	0	0	7	203
GO:0007032 endosome organization	2	0.244643	0.477	0.061	Biological Process	GO:0007032	endosome organization	0.244643	0.49624	0	0	2	33
GO:0008333 endosome to lysosome transport	1	0.639763	0.239	0.029	Biological Process	GO:0008333	endosome to lysosome transport	0.639763	0.741238	0	0	1	35
GO:0035646 endosome to melanosome transport	1	0.207966	0.239	0.125	Biological Process	GO:0035646	endosome to melanosome transport	0.207966	0.46872	0	0	1	8
GO:0043485 endosome to pigment granule transport	1	0.207966	0.239	0.125	Biological Process	GO:0043485	endosome to pigment granule transport	0.207966	0.46872	0	0	1	8
GO:0070381 endosome to plasma membrane transport vesicle	1	0.0562124	0.236	0.5	Cellular Component	GO:0070381	endosome to plasma membrane transport vesicle	0.0562124	0.31246	0	0	1	2
GO:0072577 endothelial cell apoptotic process	2	0.287549	0.477	0.054	Biological Process	GO:0072577	endothelial cell apoptotic process	0.287549	0.525675	0	0	2	37
GO:0035767 endothelial cell chemotaxis	1	0.473485	0.239	0.045	Biological Process	GO:0035767	endothelial cell chemotaxis	0.473485	0.631749	0	0	1	22
GO:0035768 endothelial cell chemotaxis to fibroblast growth factor	1	0.135586	0.239	0.2	Biological Process	GO:0035768	endothelial cell chemotaxis to fibroblast growth factor	0.135586	0.414272	0	0	1	5
GO:0001885 endothelial cell development	1	0.706386	0.239	0.024	Biological Process	GO:0001885	endothelial cell development	0.706386	0.78402	0	0	1	42
GO:0045446 endothelial cell differentiation	1	0.862747	0.239	0.015	Biological Process	GO:0045446	endothelial cell differentiation	0.862747	0.897159	0	0	1	68
GO:0043542 endothelial cell migration	8	0.0719099	1.909	0.053	Biological Process	GO:0043542	endothelial cell migration	0.0719099	0.372167	0	0	8	152
GO:0001886 endothelial cell morphogenesis	1	0.160418	0.239	0.167	Biological Process	GO:0001886	endothelial cell morphogenesis	0.160418	0.434668	0	0	1	6
GO:0001935 endothelial cell proliferation	3	0.516366	0.716	0.032	Biological Process	GO:0001935	endothelial cell proliferation	0.516366	0.659328	0	0	3	95
GO:0090673 endothelial cell-matrix adhesion	1	0.135586	0.239	0.2	Biological Process	GO:0090673	endothelial cell-matrix adhesion	0.135586	0.414272	0	0	1	5
GO:0090674 endothelial cell-matrix adhesion via fibronectin	1	0.135586	0.239	0.2	Biological Process	GO:0090674	endothelial cell-matrix adhesion via fibronectin	0.135586	0.414272	0	0	1	5
GO:0097498 endothelial tube lumen extension	1	0.0287163	0.239	1	Biological Process	GO:0097498	endothelial tube lumen extension	0.0287163	0.270102	0	0	1	1
GO:0061154 endothelial tube morphogenesis	1	0.252827	0.239	0.1	Biological Process	GO:0061154	endothelial tube morphogenesis	0.252827	0.49624	0	0	1	10
GO:0004962 endothelin receptor activity	1	0.0547233	0.245	0.5	Molecular Function	GO:0004962	endothelin receptor activity	0.0547233	0.197707	0	0	1	2
GO:0086100 endothelin receptor signaling pathway	1	0.135586	0.239	0.2	Biological Process	GO:0086100	endothelin receptor signaling pathway	0.135586	0.414272	0	0	1	5
GO:0003158 endothelium development	2	0.63894	0.477	0.027	Biological Process	GO:0003158	endothelium development	0.63894	0.741238	0	0	2	75
GO:0015985 energy coupled proton transport, down electrochemical gradient	2	0.35124	0.477	0.047	Biological Process	GO:0015985	energy coupled proton transport, down electrochemical gradient	0.35124	0.560017	0	0	2	43
GO:0015980 energy derivation by oxidation of organic compounds	15	7.73121e-05	3.58	0.091	Biological Process	GO:0015980	energy derivation by oxidation of organic compounds	7.73121e-05	0.0123622	0	0	15	164
GO:0097009 energy homeostasis	1	0.531498	0.239	0.038	Biological Process	GO:0097009	energy homeostasis	0.531498	0.668308	0	0	1	26
GO:0006112 energy reserve metabolic process	4	0.0890784	0.955	0.068	Biological Process	GO:0006112	energy reserve metabolic process	0.0890784	0.38382	0	0	4	59
GO:0004300 enoyl-CoA hydratase activity	1	0.131258	0.245	0.2	Molecular Function	GO:0004300	enoyl-CoA hydratase activity	0.131258	0.290002	0	0	1	5
GO:0007272 ensheathment of neurons	2	0.693222	0.477	0.024	Biological Process	GO:0007272	ensheathment of neurons	0.693222	0.775329	0	0	2	83
GO:0048484 enteric nervous system development	1	0.252827	0.239	0.1	Biological Process	GO:0048484	enteric nervous system development	0.252827	0.49624	0	0	1	10
GO:0035645 enteric smooth muscle cell differentiation	1	0.0287163	0.239	1	Biological Process	GO:0035645	enteric smooth muscle cell differentiation	0.0287163	0.270102	0	0	1	1
GO:0035883 enteroendocrine cell differentiation	1	0.517622	0.239	0.04	Biological Process	GO:0035883	enteroendocrine cell differentiation	0.517622	0.659328	0	0	1	25
GO:0009649 entrainment of circadian clock	2	0.0930473	0.477	0.111	Biological Process	GO:0009649	entrainment of circadian clock	0.0930473	0.391533	0	0	2	18
GO:0043153 entrainment of circadian clock by photoperiod	2	0.0757369	0.477	0.125	Biological Process	GO:0043153	entrainment of circadian clock by photoperiod	0.0757369	0.372167	0	0	2	16
GO:0051806 entry into cell of other organism involved in symbiotic interaction	2	0.471479	0.477	0.036	Biological Process	GO:0051806	entry into cell of other organism involved in symbiotic interaction	0.471479	0.631749	0	0	2	55
GO:0044409 entry into host	2	0.471479	0.477	0.036	Biological Process	GO:0044409	entry into host	0.471479	0.631749	0	0	2	55
GO:0030260 entry into host cell	2	0.471479	0.477	0.036	Biological Process	GO:0030260	entry into host cell	0.471479	0.631749	0	0	2	55
GO:0051828 entry into other organism involved in symbiotic interaction	2	0.480904	0.477	0.036	Biological Process	GO:0051828	entry into other organism involved in symbiotic interaction	0.480904	0.639206	0	0	2	56
GO:0035635 entry of bacterium into host cell	1	0.160418	0.239	0.167	Biological Process	GO:0035635	entry of bacterium into host cell	0.160418	0.434668	0	0	1	6
GO:0043353 enucleate erythrocyte differentiation	2	0.0114298	0.477	0.333	Biological Process	GO:0043353	enucleate erythrocyte differentiation	0.0114298	0.243282	0	0	2	6
GO:0031975 envelope	50	5.04109e-09	11.82	0.069	Cellular Component	GO:0031975	envelope	5.04109e-09	2.82759e-07	0	0	50	721
GO:0008047 enzyme activator activity	6	0.819519	1.471	0.021	Molecular Function	GO:0008047	enzyme activator activity	0.819519	0.872481	0	0	6	290
GO:0019899 enzyme binding	52	0.0278795	12.745	0.036	Molecular Function	GO:0019899	enzyme binding	0.0278795	0.154905	0	0	52	1437
GO:0004857 enzyme inhibitor activity	10	0.142194	2.451	0.041	Molecular Function	GO:0004857	enzyme inhibitor activity	0.142194	0.308559	0	0	10	244
GO:0007167 enzyme linked receptor protein signaling pathway	16	0.740441	3.819	0.025	Biological Process	GO:0007167	enzyme linked receptor protein signaling pathway	0.740441	0.808707	0	0	16	635
GO:0030234 enzyme regulator activity	19	0.382009	4.657	0.03	Molecular Function	GO:0030234	enzyme regulator activity	0.382009	0.51377	0	0	19	628
GO:0046875 ephrin receptor binding	1	0.461776	0.245	0.045	Molecular Function	GO:0046875	ephrin receptor binding	0.461776	0.580466	0	0	1	22
GO:0048013 ephrin receptor signaling pathway	1	0.595127	0.239	0.032	Biological Process	GO:0048013	ephrin receptor signaling pathway	0.595127	0.710686	0	0	1	31
GO:0009913 epidermal cell differentiation	4	0.503432	0.955	0.031	Biological Process	GO:0009913	epidermal cell differentiation	0.503432	0.650408	0	0	4	128
GO:0008544 epidermis development	7	0.332929	1.671	0.036	Biological Process	GO:0008544	epidermis development	0.332929	0.54711	0	0	7	196
GO:0048730 epidermis morphogenesis	2	0.181078	0.477	0.074	Biological Process	GO:0048730	epidermis morphogenesis	0.181078	0.453264	0	0	2	27
GO:1904019 epithelial cell apoptotic process	4	0.116406	0.955	0.062	Biological Process	GO:1904019	epithelial cell apoptotic process	0.116406	0.410889	0	0	4	65
GO:0002064 epithelial cell development	7	0.15517	1.671	0.045	Biological Process	GO:0002064	epithelial cell development	0.15517	0.434668	0	0	7	154
GO:0030855 epithelial cell differentiation	13	0.353805	3.103	0.033	Biological Process	GO:0030855	epithelial cell differentiation	0.353805	0.560017	0	0	13	397
GO:0061030 epithelial cell differentiation involved in mammary gland alveolus development	1	0.0837044	0.239	0.333	Biological Process	GO:0061030	epithelial cell differentiation involved in mammary gland alveolus development	0.0837044	0.372167	0	0	1	3
GO:0002070 epithelial cell maturation	3	0.00326669	0.716	0.273	Biological Process	GO:0002070	epithelial cell maturation	0.00326669	0.136263	0	0	3	11
GO:0010631 epithelial cell migration	9	0.142499	2.148	0.043	Biological Process	GO:0010631	epithelial cell migration	0.142499	0.4283	0	0	9	207
GO:0003382 epithelial cell morphogenesis	2	0.0930473	0.477	0.111	Biological Process	GO:0003382	epithelial cell morphogenesis	0.0930473	0.391533	0	0	2	18
GO:0050673 epithelial cell proliferation	12	0.10752	2.864	0.043	Biological Process	GO:0050673	epithelial cell proliferation	0.10752	0.398022	0	0	12	279
GO:0072575 epithelial cell proliferation involved in liver morphogenesis	1	0.31541	0.239	0.077	Biological Process	GO:0072575	epithelial cell proliferation involved in liver morphogenesis	0.31541	0.537677	0	0	1	13
GO:0001837 epithelial to mesenchymal transition	3	0.640027	0.716	0.026	Biological Process	GO:0001837	epithelial to mesenchymal transition	0.640027	0.741238	0	0	3	114
GO:0060441 epithelial tube branching involved in lung morphogenesis	1	0.503336	0.239	0.042	Biological Process	GO:0060441	epithelial tube branching involved in lung morphogenesis	0.503336	0.650408	0	0	1	24
GO:0072175 epithelial tube formation	5	0.169739	1.193	0.049	Biological Process	GO:0072175	epithelial tube formation	0.169739	0.452966	0	0	5	102
GO:0060562 epithelial tube morphogenesis	9	0.26493	2.148	0.037	Biological Process	GO:0060562	epithelial tube morphogenesis	0.26493	0.509607	0	0	9	243
GO:0060429 epithelium development	20	0.694169	4.773	0.026	Biological Process	GO:0060429	epithelium development	0.694169	0.776207	0	0	20	762
GO:0090132 epithelium migration	9	0.148398	2.148	0.043	Biological Process	GO:0090132	epithelium migration	0.148398	0.434668	0	0	9	209
GO:0006983 ER overload response	1	0.230722	0.239	0.111	Biological Process	GO:0006983	ER overload response	0.230722	0.484154	0	0	1	9
GO:0035621 ER to Golgi ceramide transport	1	0.0837044	0.239	0.333	Biological Process	GO:0035621	ER to Golgi ceramide transport	0.0837044	0.372167	0	0	1	3
GO:0006888 ER to Golgi vesicle-mediated transport	1	0.821389	0.239	0.017	Biological Process	GO:0006888	ER to Golgi vesicle-mediated transport	0.821389	0.86678	0	0	1	59
GO:0036503 ERAD pathway	3	0.341883	0.716	0.042	Biological Process	GO:0036503	ERAD pathway	0.341883	0.553124	0	0	3	72
GO:0070371 ERK1 and ERK2 cascade	9	0.0795943	2.148	0.049	Biological Process	GO:0070371	ERK1 and ERK2 cascade	0.0795943	0.372167	0	0	9	182
GO:0006984 ER-nucleus signaling pathway	2	0.255366	0.477	0.059	Biological Process	GO:0006984	ER-nucleus signaling pathway	0.255366	0.497447	0	0	2	34
GO:0030218 erythrocyte differentiation	6	0.0336855	1.432	0.071	Biological Process	GO:0030218	erythrocyte differentiation	0.0336855	0.292148	0	0	6	84
GO:0034101 erythrocyte homeostasis	6	0.0468871	1.432	0.066	Biological Process	GO:0034101	erythrocyte homeostasis	0.0468871	0.332792	0	0	6	91
GO:0035098 ESC/E(Z) complex	1	0.33312	0.236	0.071	Cellular Component	GO:0035098	ESC/E(Z) complex	0.33312	0.59232	0	0	1	14
GO:0036452 ESCRT complex	2	0.110044	0.473	0.1	Cellular Component	GO:0036452	ESCRT complex	0.110044	0.390213	0	0	2	20
GO:0000815 ESCRT III complex	1	0.159355	0.236	0.167	Cellular Component	GO:0000815	ESCRT III complex	0.159355	0.443342	0	0	1	6
GO:0033565 ESCRT-0 complex	1	0.0562124	0.236	0.5	Cellular Component	GO:0033565	ESCRT-0 complex	0.0562124	0.31246	0	0	1	2
GO:0030010 establishment of cell polarity	1	0.923604	0.239	0.011	Biological Process	GO:0030010	establishment of cell polarity	0.923604	0.941864	0	0	1	88
GO:0051303 establishment of chromosome localization	2	0.499439	0.477	0.034	Biological Process	GO:0051303	establishment of chromosome localization	0.499439	0.650408	0	0	2	58
GO:0051234 establishment of localization	123	0.000279339	29.356	0.038	Biological Process	GO:0051234	establishment of localization	0.000279339	0.0279165	0	0	123	3229
GO:0051649 establishment of localization in cell	38	0.236131	9.069	0.032	Biological Process	GO:0051649	establishment of localization in cell	0.236131	0.491206	0	0	38	1171
GO:0051654 establishment of mitochondrion localization	3	0.00426349	0.716	0.25	Biological Process	GO:0051654	establishment of mitochondrion localization	0.00426349	0.158098	0	0	3	12
GO:0034643 establishment of mitochondrion localization, microtubule-mediated	1	0.230722	0.239	0.111	Biological Process	GO:0034643	establishment of mitochondrion localization, microtubule-mediated	0.230722	0.484154	0	0	1	9
GO:0040001 establishment of mitotic spindle localization	1	0.473485	0.239	0.045	Biological Process	GO:0040001	establishment of mitotic spindle localization	0.473485	0.631749	0	0	1	22
GO:0000132 establishment of mitotic spindle orientation	1	0.425321	0.239	0.053	Biological Process	GO:0000132	establishment of mitotic spindle orientation	0.425321	0.601849	0	0	1	19
GO:0051656 establishment of organelle localization	9	0.327594	2.148	0.035	Biological Process	GO:0051656	establishment of organelle localization	0.327594	0.54711	0	0	9	259
GO:0045184 establishment of protein localization	28	0.524149	6.683	0.029	Biological Process	GO:0045184	establishment of protein localization	0.524149	0.666227	0	0	28	973
GO:0070199 establishment of protein localization to chromosome	1	0.425321	0.239	0.053	Biological Process	GO:0070199	establishment of protein localization to chromosome	0.425321	0.601849	0	0	1	19
GO:0072599 establishment of protein localization to endoplasmic reticulum	3	0.0338616	0.716	0.12	Biological Process	GO:0072599	establishment of protein localization to endoplasmic reticulum	0.0338616	0.292148	0	0	3	25
GO:0090150 establishment of protein localization to membrane	7	0.0914633	1.671	0.052	Biological Process	GO:0090150	establishment of protein localization to membrane	0.0914633	0.391533	0	0	7	134
GO:0072655 establishment of protein localization to mitochondrion	4	0.0515813	0.955	0.082	Biological Process	GO:0072655	establishment of protein localization to mitochondrion	0.0515813	0.332792	0	0	4	49
GO:0072594 establishment of protein localization to organelle	10	0.107369	2.387	0.045	Biological Process	GO:0072594	establishment of protein localization to organelle	0.107369	0.398022	0	0	10	222
GO:0061951 establishment of protein localization to plasma membrane	5	0.00676702	1.193	0.119	Biological Process	GO:0061951	establishment of protein localization to plasma membrane	0.00676702	0.192079	0	0	5	42
GO:0070200 establishment of protein localization to telomere	1	0.295153	0.239	0.083	Biological Process	GO:0070200	establishment of protein localization to telomere	0.295153	0.526359	0	0	1	12
GO:0072666 establishment of protein localization to vacuole	1	0.457896	0.239	0.048	Biological Process	GO:0072666	establishment of protein localization to vacuole	0.457896	0.623422	0	0	1	21
GO:0051236 establishment of RNA localization	1	0.930036	0.239	0.011	Biological Process	GO:0051236	establishment of RNA localization	0.930036	0.946411	0	0	1	91
GO:0034085 establishment of sister chromatid cohesion	1	0.135586	0.239	0.2	Biological Process	GO:0034085	establishment of sister chromatid cohesion	0.135586	0.414272	0	0	1	5
GO:0061436 establishment of skin barrier	2	0.120843	0.477	0.095	Biological Process	GO:0061436	establishment of skin barrier	0.120843	0.414272	0	0	2	21
GO:0051293 establishment of spindle localization	1	0.558066	0.239	0.036	Biological Process	GO:0051293	establishment of spindle localization	0.558066	0.685542	0	0	1	28
GO:0051294 establishment of spindle orientation	1	0.473485	0.239	0.045	Biological Process	GO:0051294	establishment of spindle orientation	0.473485	0.631749	0	0	1	22
GO:0097480 establishment of synaptic vesicle localization	1	0.891411	0.239	0.013	Biological Process	GO:0097480	establishment of synaptic vesicle localization	0.891411	0.918998	0	0	1	76
GO:0051650 establishment of vesicle localization	3	0.700721	0.716	0.024	Biological Process	GO:0051650	establishment of vesicle localization	0.700721	0.779716	0	0	3	125
GO:0007163 establishment or maintenance of cell polarity	2	0.850256	0.477	0.017	Biological Process	GO:0007163	establishment or maintenance of cell polarity	0.850256	0.886862	0	0	2	116
GO:0010248 establishment or maintenance of transmembrane electrochemical gradient	1	0.160418	0.239	0.167	Biological Process	GO:0010248	establishment or maintenance of transmembrane electrochemical gradient	0.160418	0.434668	0	0	1	6
GO:0004303 estradiol 17-beta-dehydrogenase activity	1	0.201609	0.245	0.125	Molecular Function	GO:0004303	estradiol 17-beta-dehydrogenase activity	0.201609	0.365465	0	0	1	8
GO:0008210 estrogen metabolic process	1	0.295153	0.239	0.083	Biological Process	GO:0008210	estrogen metabolic process	0.295153	0.526359	0	0	1	12
GO:0030331 estrogen receptor binding	1	0.519157	0.245	0.038	Molecular Function	GO:0030331	estrogen receptor binding	0.519157	0.624186	0	0	1	26
GO:0018904 ether metabolic process	1	0.390795	0.239	0.059	Biological Process	GO:0018904	ether metabolic process	0.390795	0.582911	0	0	1	17
GO:0071074 eukaryotic initiation factor eIF2 binding	1	0.0277457	0.245	1	Molecular Function	GO:0071074	eukaryotic initiation factor eIF2 binding	0.0277457	0.154905	0	0	1	1
GO:0060079 excitatory postsynaptic potential	2	0.471479	0.477	0.036	Biological Process	GO:0060079	excitatory postsynaptic potential	0.471479	0.631749	0	0	2	55
GO:0097194 execution phase of apoptosis	2	0.35124	0.477	0.047	Biological Process	GO:0097194	execution phase of apoptosis	0.35124	0.560017	0	0	2	43
GO:0010458 exit from mitosis	1	0.372763	0.239	0.062	Biological Process	GO:0010458	exit from mitosis	0.372763	0.571475	0	0	1	16
GO:0035272 exocrine system development	1	0.595127	0.239	0.032	Biological Process	GO:0035272	exocrine system development	0.595127	0.710686	0	0	1	31
GO:0070382 exocytic vesicle	3	0.34567	0.709	0.041	Cellular Component	GO:0070382	exocytic vesicle	0.34567	0.61267	0	0	3	73
GO:0099501 exocytic vesicle membrane	1	0.555444	0.236	0.036	Cellular Component	GO:0099501	exocytic vesicle membrane	0.555444	0.751555	0	0	1	28
GO:0006887 exocytosis	8	0.269436	1.909	0.038	Biological Process	GO:0006887	exocytosis	0.269436	0.509607	0	0	8	213
GO:0004527 exonuclease activity	2	0.481186	0.49	0.034	Molecular Function	GO:0004527	exonuclease activity	0.481186	0.593737	0	0	2	58
GO:0008238 exopeptidase activity	4	0.245947	0.98	0.044	Molecular Function	GO:0008238	exopeptidase activity	0.245947	0.409476	0	0	4	91
GO:1990182 exosomal secretion	1	0.295153	0.239	0.083	Biological Process	GO:1990182	exosomal secretion	0.295153	0.526359	0	0	1	12
GO:0035640 exploration behavior	4	0.00118519	0.955	0.235	Biological Process	GO:0035640	exploration behavior	0.00118519	0.072889	0	0	4	17
GO:0140115 export across plasma membrane	2	0.130512	0.477	0.091	Biological Process	GO:0140115	export across plasma membrane	0.130512	0.414272	0	0	2	22
GO:0009897 external side of plasma membrane	2	0.927087	0.473	0.014	Cellular Component	GO:0009897	external side of plasma membrane	0.927087	0.9634	0	0	2	148
GO:0070062 extracellular exosome	1	0.808325	0.236	0.018	Cellular Component	GO:0070062	extracellular exosome	0.808325	0.900246	0	0	1	57
GO:0097734 extracellular exosome biogenesis	1	0.295153	0.239	0.083	Biological Process	GO:0097734	extracellular exosome biogenesis	0.295153	0.526359	0	0	1	12
GO:0031012 extracellular matrix	1	0.997132	0.236	0.005	Cellular Component	GO:0031012	extracellular matrix	0.997132	0.999913	0	0	1	201
GO:0050840 extracellular matrix binding	1	0.582377	0.245	0.032	Molecular Function	GO:0050840	extracellular matrix binding	0.582377	0.681861	0	0	1	31
GO:0030198 extracellular matrix organization	3	0.859673	0.716	0.018	Biological Process	GO:0030198	extracellular matrix organization	0.859673	0.894933	0	0	3	166
GO:0043230 extracellular organelle	2	0.539971	0.473	0.032	Cellular Component	GO:0043230	extracellular organelle	0.539971	0.746973	0	0	2	63
GO:0005576 extracellular region	24	0.998292	5.674	0.017	Cellular Component	GO:0005576	extracellular region	0.998292	0.999913	0	0	24	1395
GO:0044421 extracellular region part	17	0.96825	4.019	0.019	Cellular Component	GO:0044421	extracellular region part	0.96825	0.981046	0	0	17	877
GO:0005615 extracellular space	15	0.86913	3.546	0.022	Cellular Component	GO:0005615	extracellular space	0.86913	0.930414	0	0	15	673
GO:0043062 extracellular structure organization	4	0.84155	0.955	0.02	Biological Process	GO:0043062	extracellular structure organization	0.84155	0.880078	0	0	4	204
GO:1903561 extracellular vesicle	2	0.522556	0.473	0.033	Cellular Component	GO:1903561	extracellular vesicle	0.522556	0.745073	0	0	2	61
GO:0140112 extracellular vesicle biogenesis	2	0.0596165	0.477	0.143	Biological Process	GO:0140112	extracellular vesicle biogenesis	0.0596165	0.337506	0	0	2	14
GO:0097191 extrinsic apoptotic signaling pathway	3	0.782757	0.716	0.021	Biological Process	GO:0097191	extrinsic apoptotic signaling pathway	0.782757	0.837209	0	0	3	143
GO:0008625 extrinsic apoptotic signaling pathway via death domain receptors	1	0.793259	0.239	0.019	Biological Process	GO:0008625	extrinsic apoptotic signaling pathway via death domain receptors	0.793259	0.845051	0	0	1	54
GO:0031232 extrinsic component of external side of plasma membrane	1	0.134675	0.236	0.2	Cellular Component	GO:0031232	extrinsic component of external side of plasma membrane	0.134675	0.428322	0	0	1	5
GO:0019898 extrinsic component of membrane	3	0.757743	0.709	0.022	Cellular Component	GO:0019898	extrinsic component of membrane	0.757743	0.878811	0	0	3	138
GO:0031314 extrinsic component of mitochondrial inner membrane	1	0.206629	0.236	0.125	Cellular Component	GO:0031314	extrinsic component of mitochondrial inner membrane	0.206629	0.470443	0	0	1	8
GO:0031312 extrinsic component of organelle membrane	1	0.592466	0.236	0.032	Cellular Component	GO:0031312	extrinsic component of organelle membrane	0.592466	0.774473	0	0	1	31
GO:0019897 extrinsic component of plasma membrane	1	0.876034	0.236	0.014	Cellular Component	GO:0019897	extrinsic component of plasma membrane	0.876034	0.930414	0	0	1	72
GO:0001654 eye development	10	0.186656	2.387	0.04	Biological Process	GO:0001654	eye development	0.186656	0.457531	0	0	10	251
GO:0048592 eye morphogenesis	6	0.103463	1.432	0.054	Biological Process	GO:0048592	eye morphogenesis	0.103463	0.398022	0	0	6	112
GO:0042462 eye photoreceptor cell development	1	0.531498	0.239	0.038	Biological Process	GO:0042462	eye photoreceptor cell development	0.531498	0.668308	0	0	1	26
GO:0001754 eye photoreceptor cell differentiation	1	0.639763	0.239	0.029	Biological Process	GO:0001754	eye photoreceptor cell differentiation	0.639763	0.741238	0	0	1	35
GO:0060324 face development	2	0.340735	0.477	0.048	Biological Process	GO:0060324	face development	0.340735	0.552837	0	0	2	42
GO:0060325 face morphogenesis	2	0.160475	0.477	0.08	Biological Process	GO:0060325	face morphogenesis	0.160475	0.434668	0	0	2	25
GO:0071949 FAD binding	4	0.00705564	0.98	0.143	Molecular Function	GO:0071949	FAD binding	0.00705564	0.133751	0	0	4	28
GO:0045337 farnesyl diphosphate biosynthetic process	1	0.0566099	0.239	0.5	Biological Process	GO:0045337	farnesyl diphosphate biosynthetic process	0.0566099	0.332792	0	0	1	2
GO:0010142 farnesyl diphosphate biosynthetic process, mevalonate pathway	1	0.0566099	0.239	0.5	Biological Process	GO:0010142	farnesyl diphosphate biosynthetic process, mevalonate pathway	0.0566099	0.332792	0	0	1	2
GO:0045338 farnesyl diphosphate metabolic process	1	0.0566099	0.239	0.5	Biological Process	GO:0045338	farnesyl diphosphate metabolic process	0.0566099	0.332792	0	0	1	2
GO:0045444 fat cell differentiation	8	0.114158	1.909	0.047	Biological Process	GO:0045444	fat cell differentiation	0.114158	0.404444	0	0	8	169
GO:0060613 fat pad development	1	0.135586	0.239	0.2	Biological Process	GO:0060613	fat pad development	0.135586	0.414272	0	0	1	5
GO:0042363 fat-soluble vitamin catabolic process	1	0.184537	0.239	0.143	Biological Process	GO:0042363	fat-soluble vitamin catabolic process	0.184537	0.453264	0	0	1	7
GO:0006775 fat-soluble vitamin metabolic process	1	0.488628	0.239	0.043	Biological Process	GO:0006775	fat-soluble vitamin metabolic process	0.488628	0.641826	0	0	1	23
GO:0006635 fatty acid beta-oxidation	3	0.13185	0.716	0.068	Biological Process	GO:0006635	fatty acid beta-oxidation	0.13185	0.414272	0	0	3	44
GO:0033539 fatty acid beta-oxidation using acyl-CoA dehydrogenase	1	0.184537	0.239	0.143	Biological Process	GO:0033539	fatty acid beta-oxidation using acyl-CoA dehydrogenase	0.184537	0.453264	0	0	1	7
GO:0033540 fatty acid beta-oxidation using acyl-CoA oxidase	1	0.0837044	0.239	0.333	Biological Process	GO:0033540	fatty acid beta-oxidation using acyl-CoA oxidase	0.0837044	0.372167	0	0	1	3
GO:0005504 fatty acid binding	2	0.0794047	0.49	0.118	Molecular Function	GO:0005504	fatty acid binding	0.0794047	0.225567	0	0	2	17
GO:0006633 fatty acid biosynthetic process	3	0.487576	0.716	0.033	Biological Process	GO:0006633	fatty acid biosynthetic process	0.487576	0.641826	0	0	3	91
GO:0009062 fatty acid catabolic process	3	0.239877	0.716	0.051	Biological Process	GO:0009062	fatty acid catabolic process	0.239877	0.49624	0	0	3	59
GO:1901567 fatty acid derivative binding	1	0.380354	0.245	0.059	Molecular Function	GO:1901567	fatty acid derivative binding	0.380354	0.51377	0	0	1	17
GO:1901570 fatty acid derivative biosynthetic process	3	0.13185	0.716	0.068	Biological Process	GO:1901570	fatty acid derivative biosynthetic process	0.13185	0.414272	0	0	3	44
GO:1901569 fatty acid derivative catabolic process	1	0.230722	0.239	0.111	Biological Process	GO:1901569	fatty acid derivative catabolic process	0.230722	0.484154	0	0	1	9
GO:1901568 fatty acid derivative metabolic process	5	0.0703394	1.193	0.065	Biological Process	GO:1901568	fatty acid derivative metabolic process	0.0703394	0.370789	0	0	5	77
GO:1901571 fatty acid derivative transport	2	0.340735	0.477	0.048	Biological Process	GO:1901571	fatty acid derivative transport	0.340735	0.552837	0	0	2	42
GO:0055089 fatty acid homeostasis	1	0.184537	0.239	0.143	Biological Process	GO:0055089	fatty acid homeostasis	0.184537	0.453264	0	0	1	7
GO:0006631 fatty acid metabolic process	12	0.0277368	2.864	0.054	Biological Process	GO:0006631	fatty acid metabolic process	0.0277368	0.270102	0	0	12	223
GO:0010430 fatty acid omega-oxidation	1	0.0566099	0.239	0.5	Biological Process	GO:0010430	fatty acid omega-oxidation	0.0566099	0.332792	0	0	1	2
GO:0019395 fatty acid oxidation	7	0.00232237	1.671	0.109	Biological Process	GO:0019395	fatty acid oxidation	0.00232237	0.110887	0	0	7	64
GO:0004312 fatty acid synthase activity	1	0.266277	0.245	0.091	Molecular Function	GO:0004312	fatty acid synthase activity	0.266277	0.424429	0	0	1	11
GO:0015908 fatty acid transport	4	0.116406	0.955	0.062	Biological Process	GO:0015908	fatty acid transport	0.116406	0.410889	0	0	4	65
GO:0000062 fatty-acyl-CoA binding	1	0.325718	0.245	0.071	Molecular Function	GO:0000062	fatty-acyl-CoA binding	0.325718	0.471989	0	0	1	14
GO:0046949 fatty-acyl-CoA biosynthetic process	1	0.184537	0.239	0.143	Biological Process	GO:0046949	fatty-acyl-CoA biosynthetic process	0.184537	0.453264	0	0	1	7
GO:0035337 fatty-acyl-CoA metabolic process	2	0.0757369	0.477	0.125	Biological Process	GO:0035337	fatty-acyl-CoA metabolic process	0.0757369	0.372167	0	0	2	16
GO:0042596 fear response	1	0.544975	0.239	0.037	Biological Process	GO:0042596	fear response	0.544975	0.674644	0	0	1	27
GO:0007631 feeding behavior	2	0.392629	0.477	0.043	Biological Process	GO:0007631	feeding behavior	0.392629	0.58365	0	0	2	47
GO:0007292 female gamete generation	3	0.457982	0.716	0.034	Biological Process	GO:0007292	female gamete generation	0.457982	0.623422	0	0	3	87
GO:0008585 female gonad development	4	0.102319	0.955	0.065	Biological Process	GO:0008585	female gonad development	0.102319	0.398022	0	0	4	62
GO:0007565 female pregnancy	2	0.766927	0.477	0.021	Biological Process	GO:0007565	female pregnancy	0.766927	0.828766	0	0	2	96
GO:0046660 female sex differentiation	4	0.174411	0.955	0.053	Biological Process	GO:0046660	female sex differentiation	0.174411	0.453264	0	0	4	76
GO:0033216 ferric iron import	1	0.0566099	0.239	0.5	Biological Process	GO:0033216	ferric iron import	0.0566099	0.332792	0	0	1	2
GO:0098706 ferric iron import across cell outer membrane	1	0.0566099	0.239	0.5	Biological Process	GO:0098706	ferric iron import across cell outer membrane	0.0566099	0.332792	0	0	1	2
GO:0015682 ferric iron transport	1	0.230722	0.239	0.111	Biological Process	GO:0015682	ferric iron transport	0.230722	0.484154	0	0	1	9
GO:0052851 ferric-chelate reductase (NADPH) activity	1	0.0547233	0.245	0.5	Molecular Function	GO:0052851	ferric-chelate reductase (NADPH) activity	0.0547233	0.197707	0	0	1	2
GO:0000293 ferric-chelate reductase activity	1	0.0547233	0.245	0.5	Molecular Function	GO:0000293	ferric-chelate reductase activity	0.0547233	0.197707	0	0	1	2
GO:0009566 fertilization	3	0.615929	0.716	0.027	Biological Process	GO:0009566	fertilization	0.615929	0.726716	0	0	3	110
GO:0070695 FHF complex	1	0.134675	0.236	0.2	Cellular Component	GO:0070695	FHF complex	0.134675	0.428322	0	0	1	5
GO:0001650 fibrillar center	2	0.843934	0.473	0.017	Cellular Component	GO:0001650	fibrillar center	0.843934	0.919978	0	0	2	115
GO:0042730 fibrinolysis	1	0.335087	0.239	0.071	Biological Process	GO:0042730	fibrinolysis	0.335087	0.54711	0	0	1	14
GO:0005104 fibroblast growth factor receptor binding	1	0.461776	0.245	0.045	Molecular Function	GO:0005104	fibroblast growth factor receptor binding	0.461776	0.580466	0	0	1	22
GO:0008543 fibroblast growth factor receptor signaling pathway	1	0.810627	0.239	0.018	Biological Process	GO:0008543	fibroblast growth factor receptor signaling pathway	0.810627	0.858405	0	0	1	57
GO:0010761 fibroblast migration	2	0.255366	0.477	0.059	Biological Process	GO:0010761	fibroblast migration	0.255366	0.497447	0	0	2	34
GO:0048144 fibroblast proliferation	1	0.780807	0.239	0.019	Biological Process	GO:0048144	fibroblast proliferation	0.780807	0.835683	0	0	1	52
GO:0030175 filopodium	1	0.771851	0.236	0.02	Cellular Component	GO:0030175	filopodium	0.771851	0.881912	0	0	1	51
GO:0030317 flagellated sperm motility	2	0.624244	0.477	0.027	Biological Process	GO:0030317	flagellated sperm motility	0.624244	0.732509	0	0	2	73
GO:0050660 flavin adenine dinucleotide binding	6	0.0121147	1.471	0.087	Molecular Function	GO:0050660	flavin adenine dinucleotide binding	0.0121147	0.154905	0	0	6	69
GO:0010181 FMN binding	2	0.0489468	0.49	0.154	Molecular Function	GO:0010181	FMN binding	0.0489468	0.197707	0	0	2	13
GO:0090077 foam cell differentiation	1	0.425321	0.239	0.053	Biological Process	GO:0090077	foam cell differentiation	0.425321	0.601849	0	0	1	19
GO:0005925 focal adhesion	2	0.854099	0.473	0.017	Cellular Component	GO:0005925	focal adhesion	0.854099	0.925233	0	0	2	118
GO:1904947 folate import into mitochondrion	1	0.0287163	0.239	1	Biological Process	GO:1904947	folate import into mitochondrion	0.0287163	0.270102	0	0	1	1
GO:0098838 folate transmembrane transport	1	0.207966	0.239	0.125	Biological Process	GO:0098838	folate transmembrane transport	0.207966	0.46872	0	0	1	8
GO:0015884 folic acid transport	1	0.207966	0.239	0.125	Biological Process	GO:0015884	folic acid transport	0.207966	0.46872	0	0	1	8
GO:0009397 folic acid-containing compound catabolic process	1	0.0566099	0.239	0.5	Biological Process	GO:0009397	folic acid-containing compound catabolic process	0.0566099	0.332792	0	0	1	2
GO:0006760 folic acid-containing compound metabolic process	1	0.408309	0.239	0.056	Biological Process	GO:0006760	folic acid-containing compound metabolic process	0.408309	0.591933	0	0	1	18
GO:0021885 forebrain cell migration	2	0.412877	0.477	0.041	Biological Process	GO:0021885	forebrain cell migration	0.412877	0.596917	0	0	2	49
GO:0030900 forebrain development	12	0.0435344	2.864	0.05	Biological Process	GO:0030900	forebrain development	0.0435344	0.33085	0	0	12	239
GO:0021798 forebrain dorsal/ventral pattern formation	1	0.184537	0.239	0.143	Biological Process	GO:0021798	forebrain dorsal/ventral pattern formation	0.184537	0.453264	0	0	1	7
GO:0021872 forebrain generation of neurons	3	0.13185	0.716	0.068	Biological Process	GO:0021872	forebrain generation of neurons	0.13185	0.414272	0	0	3	44
GO:0021884 forebrain neuron development	3	0.0139201	0.716	0.167	Biological Process	GO:0021884	forebrain neuron development	0.0139201	0.264941	0	0	3	18
GO:0021879 forebrain neuron differentiation	3	0.0730785	0.716	0.088	Biological Process	GO:0021879	forebrain neuron differentiation	0.0730785	0.372167	0	0	3	34
GO:0021871 forebrain regionalization	1	0.473485	0.239	0.045	Biological Process	GO:0021871	forebrain regionalization	0.473485	0.631749	0	0	1	22
GO:0016155 formyltetrahydrofolate dehydrogenase activity	1	0.0547233	0.245	0.5	Molecular Function	GO:0016155	formyltetrahydrofolate dehydrogenase activity	0.0547233	0.197707	0	0	1	2
GO:0000400 four-way junction DNA binding	1	0.286649	0.245	0.083	Molecular Function	GO:0000400	four-way junction DNA binding	0.286649	0.43981	0	0	1	12
GO:0006106 fumarate metabolic process	2	0.00242112	0.477	0.667	Biological Process	GO:0006106	fumarate metabolic process	0.00242112	0.110887	0	0	2	3
GO:0001609 G protein-coupled adenosine receptor activity	1	0.131258	0.245	0.2	Molecular Function	GO:0001609	G protein-coupled adenosine receptor activity	0.131258	0.290002	0	0	1	5
GO:0004965 G protein-coupled GABA receptor activity	1	0.0809542	0.245	0.333	Molecular Function	GO:0004965	G protein-coupled GABA receptor activity	0.0809542	0.225567	0	0	1	3
GO:0099528 G protein-coupled neurotransmitter receptor activity	1	0.532522	0.245	0.037	Molecular Function	GO:0099528	G protein-coupled neurotransmitter receptor activity	0.532522	0.636181	0	0	1	27
GO:0008528 G protein-coupled peptide receptor activity	2	0.74999	0.49	0.021	Molecular Function	GO:0008528	G protein-coupled peptide receptor activity	0.74999	0.821751	0	0	2	96
GO:0035588 G protein-coupled purinergic receptor signaling pathway	1	0.372763	0.239	0.062	Biological Process	GO:0035588	G protein-coupled purinergic receptor signaling pathway	0.372763	0.571475	0	0	1	16
GO:0004930 G protein-coupled receptor activity	6	1	1.471	0.006	Molecular Function	GO:0004930	G protein-coupled receptor activity	1	1	0	0	6	1034
GO:0001664 G protein-coupled receptor binding	3	0.815116	0.735	0.019	Molecular Function	GO:0001664	G protein-coupled receptor binding	0.815116	0.869504	0	0	3	157
GO:0097648 G protein-coupled receptor complex	1	0.183333	0.236	0.143	Cellular Component	GO:0097648	G protein-coupled receptor complex	0.183333	0.454284	0	0	1	7
GO:0038037 G protein-coupled receptor dimeric complex	1	0.159355	0.236	0.167	Cellular Component	GO:0038037	G protein-coupled receptor dimeric complex	0.159355	0.443342	0	0	1	6
GO:0038039 G protein-coupled receptor heterodimeric complex	1	0.0562124	0.236	0.5	Cellular Component	GO:0038039	G protein-coupled receptor heterodimeric complex	0.0562124	0.31246	0	0	1	2
GO:0002031 G protein-coupled receptor internalization	1	0.184537	0.239	0.143	Biological Process	GO:0002031	G protein-coupled receptor internalization	0.184537	0.453264	0	0	1	7
GO:0007186 G protein-coupled receptor signaling pathway	16	0.999987	3.819	0.012	Biological Process	GO:0007186	G protein-coupled receptor signaling pathway	0.999987	1	0	0	16	1298
GO:0086103 G protein-coupled receptor signaling pathway involved in heart process	1	0.160418	0.239	0.167	Biological Process	GO:0086103	G protein-coupled receptor signaling pathway involved in heart process	0.160418	0.434668	0	0	1	6
GO:0007187 G protein-coupled receptor signaling pathway, coupled to cyclic nucleotide second messenger	5	0.219647	1.193	0.045	Biological Process	GO:0007187	G protein-coupled receptor signaling pathway, coupled to cyclic nucleotide second messenger	0.219647	0.483776	0	0	5	112
GO:0000082 G1/S transition of mitotic cell cycle	2	0.790905	0.477	0.02	Biological Process	GO:0000082	G1/S transition of mitotic cell cycle	0.790905	0.843292	0	0	2	101
GO:0000086 G2/M transition of mitotic cell cycle	3	0.349777	0.716	0.041	Biological Process	GO:0000086	G2/M transition of mitotic cell cycle	0.349777	0.560017	0	0	3	73
GO:0016917 GABA receptor activity	1	0.414302	0.245	0.053	Molecular Function	GO:0016917	GABA receptor activity	0.414302	0.537509	0	0	1	19
GO:1902710 GABA receptor complex	1	0.134675	0.236	0.2	Cellular Component	GO:1902710	GABA receptor complex	0.134675	0.428322	0	0	1	5
GO:0019388 galactose catabolic process	1	0.0837044	0.239	0.333	Biological Process	GO:0019388	galactose catabolic process	0.0837044	0.372167	0	0	1	3
GO:0006012 galactose metabolic process	1	0.184537	0.239	0.143	Biological Process	GO:0006012	galactose metabolic process	0.184537	0.453264	0	0	1	7
GO:0004966 galanin receptor activity	1	0.106459	0.245	0.25	Molecular Function	GO:0004966	galanin receptor activity	0.106459	0.255029	0	0	1	4
GO:0090663 galanin-activated signaling pathway	1	0.0566099	0.239	0.5	Biological Process	GO:0090663	galanin-activated signaling pathway	0.0566099	0.332792	0	0	1	2
GO:0007276 gamete generation	7	0.913357	1.671	0.019	Biological Process	GO:0007276	gamete generation	0.913357	0.935391	0	0	7	372
GO:0007214 gamma-aminobutyric acid signaling pathway	1	0.408309	0.239	0.056	Biological Process	GO:0007214	gamma-aminobutyric acid signaling pathway	0.408309	0.591933	0	0	1	18
GO:0045295 gamma-catenin binding	1	0.223773	0.245	0.111	Molecular Function	GO:0045295	gamma-catenin binding	0.223773	0.395075	0	0	1	9
GO:0005921 gap junction	1	0.486138	0.236	0.043	Cellular Component	GO:0005921	gap junction	0.486138	0.706177	0	0	1	23
GO:0016264 gap junction assembly	2	0.038119	0.477	0.182	Biological Process	GO:0016264	gap junction assembly	0.038119	0.305781	0	0	2	11
GO:0005243 gap junction channel activity	1	0.245323	0.245	0.1	Molecular Function	GO:0005243	gap junction channel activity	0.245323	0.409163	0	0	1	10
GO:0086077 gap junction channel activity involved in AV node cell-bundle of His cell electrical coupling	1	0.0547233	0.245	0.5	Molecular Function	GO:0086077	gap junction channel activity involved in AV node cell-bundle of His cell electrical coupling	0.0547233	0.197707	0	0	1	2
GO:0086075 gap junction channel activity involved in cardiac conduction electrical coupling	1	0.0547233	0.245	0.5	Molecular Function	GO:0086075	gap junction channel activity involved in cardiac conduction electrical coupling	0.0547233	0.197707	0	0	1	2
GO:1903763 gap junction channel activity involved in cell communication by electrical coupling	1	0.15537	0.245	0.167	Molecular Function	GO:1903763	gap junction channel activity involved in cell communication by electrical coupling	0.15537	0.318542	0	0	1	6
GO:0033483 gas homeostasis	2	0.00475018	0.477	0.5	Biological Process	GO:0033483	gas homeostasis	0.00475018	0.158098	0	0	2	4
GO:0015669 gas transport	3	0.0212961	0.716	0.143	Biological Process	GO:0015669	gas transport	0.0212961	0.270102	0	0	3	21
GO:0007369 gastrulation	1	0.970996	0.239	0.008	Biological Process	GO:0007369	gastrulation	0.970996	0.979971	0	0	1	121
GO:0022836 gated channel activity	6	0.778932	1.471	0.022	Molecular Function	GO:0022836	gated channel activity	0.778932	0.84017	0	0	6	275
GO:1990130 GATOR1 complex	1	0.134675	0.236	0.2	Cellular Component	GO:1990130	GATOR1 complex	0.134675	0.428322	0	0	1	5
GO:0061700 GATOR2 complex	1	0.25125	0.236	0.1	Cellular Component	GO:0061700	GATOR2 complex	0.25125	0.496684	0	0	1	10
GO:0019003 GDP binding	2	0.315448	0.49	0.049	Molecular Function	GO:0019003	GDP binding	0.315448	0.467202	0	0	2	41
GO:0010467 gene expression	99	0.982051	23.628	0.024	Biological Process	GO:0010467	gene expression	0.982051	0.989062	0	0	99	4083
GO:0016458 gene silencing	3	0.657393	0.716	0.026	Biological Process	GO:0016458	gene silencing	0.657393	0.750474	0	0	3	117
GO:0035195 gene silencing by miRNA	2	0.490224	0.477	0.035	Biological Process	GO:0035195	gene silencing by miRNA	0.490224	0.642691	0	0	2	57
GO:0031047 gene silencing by RNA	2	0.666972	0.477	0.025	Biological Process	GO:0031047	gene silencing by RNA	0.666972	0.756732	0	0	2	79
GO:0140223 general transcription initiation factor activity	1	0.491273	0.245	0.042	Molecular Function	GO:0140223	general transcription initiation factor activity	0.491273	0.599877	0	0	1	24
GO:0048699 generation of neurons	30	0.204246	7.16	0.034	Biological Process	GO:0048699	generation of neurons	0.204246	0.46872	0	0	30	890
GO:0006091 generation of precursor metabolites and energy	30	5.20576e-09	7.16	0.097	Biological Process	GO:0006091	generation of precursor metabolites and energy	5.20576e-09	1.73485e-05	0	0	30	308
GO:0071514 genetic imprinting	1	0.425321	0.239	0.053	Biological Process	GO:0071514	genetic imprinting	0.425321	0.601849	0	0	1	19
GO:0102797 geranial:oxygen oxidoreductase activity	1	0.0809542	0.245	0.333	Molecular Function	GO:0102797	geranial:oxygen oxidoreductase activity	0.0809542	0.225567	0	0	1	3
GO:0007281 germ cell development	3	0.8872	0.716	0.017	Biological Process	GO:0007281	germ cell development	0.8872	0.916232	0	0	3	177
GO:0048732 gland development	9	0.347764	2.148	0.034	Biological Process	GO:0048732	gland development	0.347764	0.560017	0	0	9	264
GO:0022612 gland morphogenesis	2	0.723611	0.477	0.023	Biological Process	GO:0022612	gland morphogenesis	0.723611	0.797251	0	0	2	88
GO:0002068 glandular epithelial cell development	1	0.488628	0.239	0.043	Biological Process	GO:0002068	glandular epithelial cell development	0.488628	0.641826	0	0	1	23
GO:0002067 glandular epithelial cell differentiation	3	0.145136	0.716	0.065	Biological Process	GO:0002067	glandular epithelial cell differentiation	0.145136	0.43324	0	0	3	46
GO:0034349 glial cell apoptotic process	1	0.230722	0.239	0.111	Biological Process	GO:0034349	glial cell apoptotic process	0.230722	0.484154	0	0	1	9
GO:0010001 glial cell differentiation	2	0.91607	0.477	0.014	Biological Process	GO:0010001	glial cell differentiation	0.91607	0.936893	0	0	2	141
GO:0008347 glial cell migration	1	0.639763	0.239	0.029	Biological Process	GO:0008347	glial cell migration	0.639763	0.741238	0	0	1	35
GO:0014009 glial cell proliferation	1	0.408309	0.239	0.056	Biological Process	GO:0014009	glial cell proliferation	0.408309	0.591933	0	0	1	18
GO:0042063 gliogenesis	4	0.774898	0.955	0.022	Biological Process	GO:0042063	gliogenesis	0.774898	0.832144	0	0	4	183
GO:0003094 glomerular filtration	1	0.31541	0.239	0.077	Biological Process	GO:0003094	glomerular filtration	0.31541	0.537677	0	0	1	13
GO:0009250 glucan biosynthetic process	3	0.04949	0.716	0.103	Biological Process	GO:0009250	glucan biosynthetic process	0.04949	0.332792	0	0	3	29
GO:0009251 glucan catabolic process	1	0.207966	0.239	0.125	Biological Process	GO:0009251	glucan catabolic process	0.207966	0.46872	0	0	1	8
GO:0044042 glucan metabolic process	4	0.0690095	0.955	0.074	Biological Process	GO:0044042	glucan metabolic process	0.0690095	0.365385	0	0	4	54
GO:0006704 glucocorticoid biosynthetic process	2	0.0156998	0.477	0.286	Biological Process	GO:0006704	glucocorticoid biosynthetic process	0.0156998	0.270102	0	0	2	7
GO:0043402 glucocorticoid mediated signaling pathway	1	0.0287163	0.239	1	Biological Process	GO:0043402	glucocorticoid mediated signaling pathway	0.0287163	0.270102	0	0	1	1
GO:0008211 glucocorticoid metabolic process	2	0.038119	0.477	0.182	Biological Process	GO:0008211	glucocorticoid metabolic process	0.038119	0.305781	0	0	2	11
GO:0004883 glucocorticoid receptor activity	1	0.0277457	0.245	1	Molecular Function	GO:0004883	glucocorticoid receptor activity	0.0277457	0.154905	0	0	1	1
GO:0035259 glucocorticoid receptor binding	1	0.178814	0.245	0.143	Molecular Function	GO:0035259	glucocorticoid receptor binding	0.178814	0.341968	0	0	1	7
GO:0042921 glucocorticoid receptor signaling pathway	2	0.038119	0.477	0.182	Biological Process	GO:0042921	glucocorticoid receptor signaling pathway	0.038119	0.305781	0	0	2	11
GO:1901071 glucosamine-containing compound metabolic process	1	0.230722	0.239	0.111	Biological Process	GO:1901071	glucosamine-containing compound metabolic process	0.230722	0.484154	0	0	1	9
GO:0042593 glucose homeostasis	3	0.786716	0.716	0.021	Biological Process	GO:0042593	glucose homeostasis	0.786716	0.840756	0	0	3	144
GO:0046323 glucose import	2	0.402793	0.477	0.042	Biological Process	GO:0046323	glucose import	0.402793	0.591933	0	0	2	48
GO:0006006 glucose metabolic process	4	0.421395	0.955	0.035	Biological Process	GO:0006006	glucose metabolic process	0.421395	0.601849	0	0	4	115
GO:1904659 glucose transmembrane transport	3	0.286614	0.716	0.046	Biological Process	GO:1904659	glucose transmembrane transport	0.286614	0.525675	0	0	3	65
GO:0046527 glucosyltransferase activity	1	0.380354	0.245	0.059	Molecular Function	GO:0046527	glucosyltransferase activity	0.380354	0.51377	0	0	1	17
GO:0006538 glutamate catabolic process	2	0.000822716	0.477	1	Biological Process	GO:0006538	glutamate catabolic process	0.000822716	0.0592805	0	0	2	2
GO:0019551 glutamate catabolic process to 2-oxoglutarate	2	0.000822716	0.477	1	Biological Process	GO:0019551	glutamate catabolic process to 2-oxoglutarate	0.000822716	0.0592805	0	0	2	2
GO:0019550 glutamate catabolic process to aspartate	2	0.000822716	0.477	1	Biological Process	GO:0019550	glutamate catabolic process to aspartate	0.000822716	0.0592805	0	0	2	2
GO:0006536 glutamate metabolic process	2	0.0842554	0.477	0.118	Biological Process	GO:0006536	glutamate metabolic process	0.0842554	0.372167	0	0	2	17
GO:0098978 glutamatergic synapse	8	0.149625	1.891	0.044	Cellular Component	GO:0098978	glutamatergic synapse	0.149625	0.443342	0	0	8	182
GO:0009065 glutamine family amino acid catabolic process	3	0.00542553	0.716	0.231	Biological Process	GO:0009065	glutamine family amino acid catabolic process	0.00542553	0.170106	0	0	3	13
GO:0009064 glutamine family amino acid metabolic process	3	0.172918	0.716	0.06	Biological Process	GO:0009064	glutamine family amino acid metabolic process	0.172918	0.453264	0	0	3	50
GO:0043295 glutathione binding	2	0.0106974	0.49	0.333	Molecular Function	GO:0043295	glutathione binding	0.0106974	0.154905	0	0	2	6
GO:0006750 glutathione biosynthetic process	1	0.230722	0.239	0.111	Biological Process	GO:0006750	glutathione biosynthetic process	0.230722	0.484154	0	0	1	9
GO:0006749 glutathione metabolic process	4	0.061714	0.955	0.077	Biological Process	GO:0006749	glutathione metabolic process	0.061714	0.345037	0	0	4	52
GO:0004363 glutathione synthase activity	1	0.0277457	0.245	1	Molecular Function	GO:0004363	glutathione synthase activity	0.0277457	0.154905	0	0	1	1
GO:0004364 glutathione transferase activity	1	0.476732	0.245	0.043	Molecular Function	GO:0004364	glutathione transferase activity	0.476732	0.589015	0	0	1	23
GO:0043891 glyceraldehyde-3-phosphate dehydrogenase (NAD(P)+) (phosphorylating) activity	1	0.0809542	0.245	0.333	Molecular Function	GO:0043891	glyceraldehyde-3-phosphate dehydrogenase (NAD(P)+) (phosphorylating) activity	0.0809542	0.225567	0	0	1	3
GO:0004365 glyceraldehyde-3-phosphate dehydrogenase (NAD+) (phosphorylating) activity	1	0.0809542	0.245	0.333	Molecular Function	GO:0004365	glyceraldehyde-3-phosphate dehydrogenase (NAD+) (phosphorylating) activity	0.0809542	0.225567	0	0	1	3
GO:0006114 glycerol biosynthetic process	1	0.0837044	0.239	0.333	Biological Process	GO:0006114	glycerol biosynthetic process	0.0837044	0.372167	0	0	1	3
GO:0006662 glycerol ether metabolic process	1	0.295153	0.239	0.083	Biological Process	GO:0006662	glycerol ether metabolic process	0.295153	0.526359	0	0	1	12
GO:0006071 glycerol metabolic process	1	0.207966	0.239	0.125	Biological Process	GO:0006071	glycerol metabolic process	0.207966	0.46872	0	0	1	8
GO:0045017 glycerolipid biosynthetic process	7	0.0619406	1.671	0.057	Biological Process	GO:0045017	glycerolipid biosynthetic process	0.0619406	0.345097	0	0	7	122
GO:0046503 glycerolipid catabolic process	2	0.298252	0.477	0.053	Biological Process	GO:0046503	glycerolipid catabolic process	0.298252	0.527549	0	0	2	38
GO:0046486 glycerolipid metabolic process	15	0.00723246	3.58	0.059	Biological Process	GO:0046486	glycerolipid metabolic process	0.00723246	0.197129	0	0	15	256
GO:0046474 glycerophospholipid biosynthetic process	6	0.0654237	1.432	0.061	Biological Process	GO:0046474	glycerophospholipid biosynthetic process	0.0654237	0.358262	0	0	6	99
GO:0046475 glycerophospholipid catabolic process	2	0.0930473	0.477	0.111	Biological Process	GO:0046475	glycerophospholipid catabolic process	0.0930473	0.391533	0	0	2	18
GO:0006650 glycerophospholipid metabolic process	12	0.0134301	2.864	0.06	Biological Process	GO:0006650	glycerophospholipid metabolic process	0.0134301	0.264941	0	0	12	201
GO:0015068 glycine amidinotransferase activity	1	0.0277457	0.245	1	Molecular Function	GO:0015068	glycine amidinotransferase activity	0.0277457	0.154905	0	0	1	1
GO:0006544 glycine metabolic process	1	0.425321	0.239	0.053	Biological Process	GO:0006544	glycine metabolic process	0.425321	0.601849	0	0	1	19
GO:0047961 glycine N-acyltransferase activity	1	0.131258	0.245	0.2	Molecular Function	GO:0047961	glycine N-acyltransferase activity	0.131258	0.290002	0	0	1	5
GO:0047962 glycine N-benzoyltransferase activity	1	0.0277457	0.245	1	Molecular Function	GO:0047962	glycine N-benzoyltransferase activity	0.0277457	0.154905	0	0	1	1
GO:0005978 glycogen biosynthetic process	3	0.04949	0.716	0.103	Biological Process	GO:0005978	glycogen biosynthetic process	0.04949	0.332792	0	0	3	29
GO:0005980 glycogen catabolic process	1	0.207966	0.239	0.125	Biological Process	GO:0005980	glycogen catabolic process	0.207966	0.46872	0	0	1	8
GO:0042587 glycogen granule	1	0.0562124	0.236	0.5	Cellular Component	GO:0042587	glycogen granule	0.0562124	0.31246	0	0	1	2
GO:0005977 glycogen metabolic process	4	0.0690095	0.955	0.074	Biological Process	GO:0005977	glycogen metabolic process	0.0690095	0.365385	0	0	4	54
GO:0008184 glycogen phosphorylase activity	1	0.0809542	0.245	0.333	Molecular Function	GO:0008184	glycogen phosphorylase activity	0.0809542	0.225567	0	0	1	3
GO:0008466 glycogenin glucosyltransferase activity	1	0.0277457	0.245	1	Molecular Function	GO:0008466	glycogenin glucosyltransferase activity	0.0277457	0.154905	0	0	1	1
GO:0009247 glycolipid biosynthetic process	1	0.774303	0.239	0.02	Biological Process	GO:0009247	glycolipid biosynthetic process	0.774303	0.832144	0	0	1	51
GO:0006664 glycolipid metabolic process	2	0.577401	0.477	0.03	Biological Process	GO:0006664	glycolipid metabolic process	0.577401	0.700327	0	0	2	67
GO:0006096 glycolytic process	4	0.106923	0.955	0.063	Biological Process	GO:0006096	glycolytic process	0.106923	0.398022	0	0	4	63
GO:0009101 glycoprotein biosynthetic process	8	0.261276	1.909	0.038	Biological Process	GO:0009101	glycoprotein biosynthetic process	0.261276	0.506605	0	0	8	211
GO:0006516 glycoprotein catabolic process	1	0.372763	0.239	0.062	Biological Process	GO:0006516	glycoprotein catabolic process	0.372763	0.571475	0	0	1	16
GO:0090665 glycoprotein complex	2	0.0376242	0.473	0.182	Cellular Component	GO:0090665	glycoprotein complex	0.0376242	0.269932	0	0	2	11
GO:0009100 glycoprotein metabolic process	11	0.117921	2.625	0.043	Biological Process	GO:0009100	glycoprotein metabolic process	0.117921	0.4128	0	0	11	255
GO:0005539 glycosaminoglycan binding	1	0.96725	0.245	0.008	Molecular Function	GO:0005539	glycosaminoglycan binding	0.96725	0.979619	0	0	1	121
GO:0006024 glycosaminoglycan biosynthetic process	1	0.606778	0.239	0.031	Biological Process	GO:0006024	glycosaminoglycan biosynthetic process	0.606778	0.718695	0	0	1	32
GO:0006027 glycosaminoglycan catabolic process	1	0.390795	0.239	0.059	Biological Process	GO:0006027	glycosaminoglycan catabolic process	0.390795	0.582911	0	0	1	17
GO:0030203 glycosaminoglycan metabolic process	2	0.552428	0.477	0.031	Biological Process	GO:0030203	glycosaminoglycan metabolic process	0.552428	0.682813	0	0	2	64
GO:1901659 glycosyl compound biosynthetic process	2	0.181078	0.477	0.074	Biological Process	GO:1901659	glycosyl compound biosynthetic process	0.181078	0.453264	0	0	2	27
GO:1901657 glycosyl compound metabolic process	6	0.0320228	1.432	0.072	Biological Process	GO:1901657	glycosyl compound metabolic process	0.0320228	0.284469	0	0	6	83
GO:0070085 glycosylation	3	0.880213	0.716	0.017	Biological Process	GO:0070085	glycosylation	0.880213	0.910388	0	0	3	174
GO:0006097 glyoxylate cycle	1	0.0566099	0.239	0.5	Biological Process	GO:0006097	glyoxylate cycle	0.0566099	0.332792	0	0	1	2
GO:0046487 glyoxylate metabolic process	1	0.160418	0.239	0.167	Biological Process	GO:0046487	glyoxylate metabolic process	0.160418	0.434668	0	0	1	6
GO:0006177 GMP biosynthetic process	1	0.0837044	0.239	0.333	Biological Process	GO:0006177	GMP biosynthetic process	0.0837044	0.372167	0	0	1	3
GO:0046037 GMP metabolic process	1	0.207966	0.239	0.125	Biological Process	GO:0046037	GMP metabolic process	0.207966	0.46872	0	0	1	8
GO:0005794 Golgi apparatus	35	0.0334348	8.274	0.039	Cellular Component	GO:0005794	Golgi apparatus	0.0334348	0.252964	0	0	35	890
GO:0044431 Golgi apparatus part	17	0.0715187	4.019	0.042	Cellular Component	GO:0044431	Golgi apparatus part	0.0715187	0.357015	0	0	17	404
GO:0032468 Golgi calcium ion homeostasis	1	0.0287163	0.239	1	Biological Process	GO:0032468	Golgi calcium ion homeostasis	0.0287163	0.270102	0	0	1	1
GO:0032472 Golgi calcium ion transport	1	0.0566099	0.239	0.5	Biological Process	GO:0032472	Golgi calcium ion transport	0.0566099	0.332792	0	0	1	2
GO:0051645 Golgi localization	1	0.230722	0.239	0.111	Biological Process	GO:0051645	Golgi localization	0.230722	0.484154	0	0	1	9
GO:0000139 Golgi membrane	12	0.0918848	2.837	0.044	Cellular Component	GO:0000139	Golgi membrane	0.0918848	0.383219	0	0	12	273
GO:0007030 Golgi organization	1	0.877915	0.239	0.014	Biological Process	GO:0007030	Golgi organization	0.877915	0.908761	0	0	1	72
GO:0098791 Golgi subcompartment	15	0.105713	3.546	0.041	Cellular Component	GO:0098791	Golgi subcompartment	0.105713	0.390213	0	0	15	368
GO:0006895 Golgi to endosome transport	1	0.252827	0.239	0.1	Biological Process	GO:0006895	Golgi to endosome transport	0.252827	0.49624	0	0	1	10
GO:0043000 Golgi to plasma membrane CFTR protein transport	1	0.0287163	0.239	1	Biological Process	GO:0043000	Golgi to plasma membrane CFTR protein transport	0.0287163	0.270102	0	0	1	1
GO:0043001 Golgi to plasma membrane protein transport	4	0.00795001	0.955	0.143	Biological Process	GO:0043001	Golgi to plasma membrane protein transport	0.00795001	0.199666	0	0	4	28
GO:0006893 Golgi to plasma membrane transport	4	0.0229162	0.955	0.105	Biological Process	GO:0006893	Golgi to plasma membrane transport	0.0229162	0.270102	0	0	4	38
GO:0017119 Golgi transport complex	1	0.206629	0.236	0.125	Cellular Component	GO:0017119	Golgi transport complex	0.206629	0.470443	0	0	1	8
GO:0048193 Golgi vesicle transport	9	0.0487273	2.148	0.055	Biological Process	GO:0048193	Golgi vesicle transport	0.0487273	0.332792	0	0	9	165
GO:0005798 Golgi-associated vesicle	5	0.0296979	1.182	0.082	Cellular Component	GO:0005798	Golgi-associated vesicle	0.0296979	0.237969	0	0	5	61
GO:0030660 Golgi-associated vesicle membrane	3	0.117165	0.709	0.071	Cellular Component	GO:0030660	Golgi-associated vesicle membrane	0.117165	0.413089	0	0	3	42
GO:0008406 gonad development	8	0.0276903	1.909	0.064	Biological Process	GO:0008406	gonad development	0.0276903	0.270102	0	0	8	125
GO:0006506 GPI anchor biosynthetic process	1	0.558066	0.239	0.036	Biological Process	GO:0006506	GPI anchor biosynthetic process	0.558066	0.685542	0	0	1	28
GO:0006505 GPI anchor metabolic process	1	0.570781	0.239	0.034	Biological Process	GO:0006505	GPI anchor metabolic process	0.570781	0.693409	0	0	1	29
GO:0003923 GPI-anchor transamidase activity	1	0.0277457	0.245	1	Molecular Function	GO:0003923	GPI-anchor transamidase activity	0.0277457	0.154905	0	0	1	1
GO:0042765 GPI-anchor transamidase complex	1	0.134675	0.236	0.2	Cellular Component	GO:0042765	GPI-anchor transamidase complex	0.134675	0.428322	0	0	1	5
GO:0031683 G-protein beta/gamma-subunit complex binding	2	0.0877439	0.49	0.111	Molecular Function	GO:0031683	G-protein beta/gamma-subunit complex binding	0.0877439	0.236757	0	0	2	18
GO:0036230 granulocyte activation	1	0.473485	0.239	0.045	Biological Process	GO:0036230	granulocyte activation	0.473485	0.631749	0	0	1	22
GO:0071621 granulocyte chemotaxis	4	0.111619	0.955	0.062	Biological Process	GO:0071621	granulocyte chemotaxis	0.111619	0.39809	0	0	4	64
GO:0030851 granulocyte differentiation	2	0.191522	0.477	0.071	Biological Process	GO:0030851	granulocyte differentiation	0.191522	0.464709	0	0	2	28
GO:0097530 granulocyte migration	5	0.0672763	1.193	0.066	Biological Process	GO:0097530	granulocyte migration	0.0672763	0.362543	0	0	5	76
GO:1990955 G-rich single-stranded DNA binding	1	0.0277457	0.245	1	Molecular Function	GO:1990955	G-rich single-stranded DNA binding	0.0277457	0.154905	0	0	1	1
GO:0098505 G-rich strand telomeric DNA binding	1	0.15537	0.245	0.167	Molecular Function	GO:0098505	G-rich strand telomeric DNA binding	0.15537	0.318542	0	0	1	6
GO:0040007 growth	21	0.135366	5.012	0.037	Biological Process	GO:0040007	growth	0.135366	0.414272	0	0	21	564
GO:0030426 growth cone	1	0.771851	0.236	0.02	Cellular Component	GO:0030426	growth cone	0.771851	0.881912	0	0	1	51
GO:0008083 growth factor activity	3	0.586267	0.735	0.028	Molecular Function	GO:0008083	growth factor activity	0.586267	0.684708	0	0	3	109
GO:0019838 growth factor binding	2	0.760123	0.49	0.02	Molecular Function	GO:0019838	growth factor binding	0.760123	0.829458	0	0	2	98
GO:0036454 growth factor complex	1	0.109272	0.236	0.25	Cellular Component	GO:0036454	growth factor complex	0.109272	0.390213	0	0	1	4
GO:0014843 growth factor dependent regulation of skeletal muscle satellite cell proliferation	1	0.0287163	0.239	1	Biological Process	GO:0014843	growth factor dependent regulation of skeletal muscle satellite cell proliferation	0.0287163	0.270102	0	0	1	1
GO:0070851 growth factor receptor binding	3	0.567263	0.735	0.028	Molecular Function	GO:0070851	growth factor receptor binding	0.567263	0.670857	0	0	3	106
GO:0070195 growth hormone receptor complex	1	0.0285117	0.236	1	Cellular Component	GO:0070195	growth hormone receptor complex	0.0285117	0.234556	0	0	1	1
GO:0060396 growth hormone receptor signaling pathway	1	0.252827	0.239	0.1	Biological Process	GO:0060396	growth hormone receptor signaling pathway	0.252827	0.49624	0	0	1	10
GO:0005525 GTP binding	12	0.289156	2.941	0.034	Molecular Function	GO:0005525	GTP binding	0.289156	0.442932	0	0	12	357
GO:0006183 GTP biosynthetic process	1	0.230722	0.239	0.111	Biological Process	GO:0006183	GTP biosynthetic process	0.230722	0.484154	0	0	1	9
GO:0046039 GTP metabolic process	3	0.0212961	0.716	0.143	Biological Process	GO:0046039	GTP metabolic process	0.0212961	0.270102	0	0	3	21
GO:0005096 GTPase activator activity	3	0.804776	0.735	0.019	Molecular Function	GO:0005096	GTPase activator activity	0.804776	0.861924	0	0	3	154
GO:0003924 GTPase activity	12	0.0465794	2.941	0.048	Molecular Function	GO:0003924	GTPase activity	0.0465794	0.197707	0	0	12	250
GO:0051020 GTPase binding	15	0.0547431	3.676	0.044	Molecular Function	GO:0051020	GTPase binding	0.0547431	0.197707	0	0	15	342
GO:0030695 GTPase regulator activity	3	0.851946	0.735	0.018	Molecular Function	GO:0030695	GTPase regulator activity	0.851946	0.894829	0	0	3	169
GO:0030742 GTP-dependent protein binding	1	0.325718	0.245	0.071	Molecular Function	GO:0030742	GTP-dependent protein binding	0.325718	0.471989	0	0	1	14
GO:0034211 GTP-dependent protein kinase activity	1	0.0277457	0.245	1	Molecular Function	GO:0034211	GTP-dependent protein kinase activity	0.0277457	0.154905	0	0	1	1
GO:0032137 guanine/thymine mispair binding	1	0.0547233	0.245	0.5	Molecular Function	GO:0032137	guanine/thymine mispair binding	0.0547233	0.197707	0	0	1	2
GO:1901070 guanosine-containing compound biosynthetic process	2	0.038119	0.477	0.182	Biological Process	GO:1901070	guanosine-containing compound biosynthetic process	0.038119	0.305781	0	0	2	11
GO:1901068 guanosine-containing compound metabolic process	4	0.0101732	0.955	0.133	Biological Process	GO:1901068	guanosine-containing compound metabolic process	0.0101732	0.232386	0	0	4	30
GO:0019001 guanyl nucleotide binding	12	0.354773	2.941	0.032	Molecular Function	GO:0019001	guanyl nucleotide binding	0.354773	0.50322	0	0	12	377
GO:0032561 guanyl ribonucleotide binding	12	0.328153	2.941	0.033	Molecular Function	GO:0032561	guanyl ribonucleotide binding	0.328153	0.474785	0	0	12	369
GO:0005085 guanyl-nucleotide exchange factor activity	8	0.106466	1.961	0.047	Molecular Function	GO:0005085	guanyl-nucleotide exchange factor activity	0.106466	0.255029	0	0	8	172
GO:1902562 H4 histone acetyltransferase complex	1	0.637087	0.236	0.029	Cellular Component	GO:1902562	H4 histone acetyltransferase complex	0.637087	0.808812	0	0	1	35
GO:0043189 H4/H2A histone acetyltransferase complex	1	0.388605	0.236	0.059	Cellular Component	GO:0043189	H4/H2A histone acetyltransferase complex	0.388605	0.640353	0	0	1	17
GO:0042633 hair cycle	3	0.442916	0.716	0.035	Biological Process	GO:0042633	hair cycle	0.442916	0.614776	0	0	3	85
GO:0022405 hair cycle process	3	0.341883	0.716	0.042	Biological Process	GO:0022405	hair cycle process	0.341883	0.553124	0	0	3	72
GO:0001942 hair follicle development	3	0.318172	0.716	0.043	Biological Process	GO:0001942	hair follicle development	0.318172	0.540656	0	0	3	69
GO:0031069 hair follicle morphogenesis	2	0.160475	0.477	0.08	Biological Process	GO:0031069	hair follicle morphogenesis	0.160475	0.434668	0	0	2	25
GO:0098855 HCN channel complex	1	0.083125	0.236	0.333	Cellular Component	GO:0098855	HCN channel complex	0.083125	0.361199	0	0	1	3
GO:0060322 head development	17	0.127193	4.057	0.039	Biological Process	GO:0060322	head development	0.127193	0.414272	0	0	17	437
GO:0060323 head morphogenesis	2	0.212627	0.477	0.067	Biological Process	GO:0060323	head morphogenesis	0.212627	0.473965	0	0	2	30
GO:0060047 heart contraction	9	0.0139013	2.148	0.068	Biological Process	GO:0060047	heart contraction	0.0139013	0.264941	0	0	9	132
GO:0007507 heart development	14	0.12711	3.341	0.04	Biological Process	GO:0007507	heart development	0.12711	0.414272	0	0	14	347
GO:0003128 heart field specification	1	0.354199	0.239	0.067	Biological Process	GO:0003128	heart field specification	0.354199	0.560017	0	0	1	15
GO:0060914 heart formation	1	0.531498	0.239	0.038	Biological Process	GO:0060914	heart formation	0.531498	0.668308	0	0	1	26
GO:0060419 heart growth	3	0.10669	0.716	0.075	Biological Process	GO:0060419	heart growth	0.10669	0.398022	0	0	3	40
GO:0001947 heart looping	2	0.319573	0.477	0.05	Biological Process	GO:0001947	heart looping	0.319573	0.540929	0	0	2	40
GO:0003007 heart morphogenesis	6	0.367969	1.432	0.035	Biological Process	GO:0003007	heart morphogenesis	0.367969	0.571475	0	0	6	171
GO:0003015 heart process	9	0.019692	2.148	0.064	Biological Process	GO:0003015	heart process	0.019692	0.270102	0	0	9	140
GO:0003170 heart valve development	2	0.319573	0.477	0.05	Biological Process	GO:0003170	heart valve development	0.319573	0.540929	0	0	2	40
GO:0003179 heart valve morphogenesis	2	0.244643	0.477	0.061	Biological Process	GO:0003179	heart valve morphogenesis	0.244643	0.49624	0	0	2	33
GO:0031072 heat shock protein binding	3	0.353165	0.735	0.039	Molecular Function	GO:0031072	heat shock protein binding	0.353165	0.501697	0	0	3	76
GO:0004386 helicase activity	4	0.464439	0.98	0.032	Molecular Function	GO:0004386	helicase activity	0.464439	0.581478	0	0	4	126
GO:0048534 hematopoietic or lymphoid organ development	22	0.161288	5.251	0.036	Biological Process	GO:0048534	hematopoietic or lymphoid organ development	0.161288	0.436378	0	0	22	610
GO:0002244 hematopoietic progenitor cell differentiation	3	0.509249	0.716	0.032	Biological Process	GO:0002244	hematopoietic progenitor cell differentiation	0.509249	0.654748	0	0	3	94
GO:0060218 hematopoietic stem cell differentiation	1	0.473485	0.239	0.045	Biological Process	GO:0060218	hematopoietic stem cell differentiation	0.473485	0.631749	0	0	1	22
GO:0020037 heme binding	13	0.000262437	3.186	0.087	Molecular Function	GO:0020037	heme binding	0.000262437	0.0246429	0	0	13	149
GO:0006783 heme biosynthetic process	2	0.0596165	0.477	0.143	Biological Process	GO:0006783	heme biosynthetic process	0.0596165	0.337506	0	0	2	14
GO:0042168 heme metabolic process	2	0.111362	0.477	0.1	Biological Process	GO:0042168	heme metabolic process	0.111362	0.398073	0	0	2	20
GO:0015886 heme transport	1	0.207966	0.239	0.125	Biological Process	GO:0015886	heme transport	0.207966	0.46872	0	0	1	8
GO:0015232 heme transporter activity	1	0.178814	0.245	0.143	Molecular Function	GO:0015232	heme transporter activity	0.178814	0.341968	0	0	1	7
GO:0015002 heme-copper terminal oxidase activity	3	0.0722281	0.735	0.086	Molecular Function	GO:0015002	heme-copper terminal oxidase activity	0.0722281	0.225567	0	0	3	35
GO:0042541 hemoglobin biosynthetic process	1	0.184537	0.239	0.143	Biological Process	GO:0042541	hemoglobin biosynthetic process	0.184537	0.453264	0	0	1	7
GO:0005833 hemoglobin complex	2	0.0666741	0.473	0.133	Cellular Component	GO:0005833	hemoglobin complex	0.0666741	0.342816	0	0	2	15
GO:0020027 hemoglobin metabolic process	2	0.0317822	0.477	0.2	Biological Process	GO:0020027	hemoglobin metabolic process	0.0317822	0.282991	0	0	2	10
GO:0030097 hemopoiesis	22	0.105098	5.251	0.038	Biological Process	GO:0030097	hemopoiesis	0.105098	0.398022	0	0	22	575
GO:0007599 hemostasis	5	0.219647	1.193	0.045	Biological Process	GO:0007599	hemostasis	0.219647	0.483776	0	0	5	112
GO:0015012 heparan sulfate proteoglycan biosynthetic process	2	0.0596165	0.477	0.143	Biological Process	GO:0015012	heparan sulfate proteoglycan biosynthetic process	0.0596165	0.337506	0	0	2	14
GO:0030201 heparan sulfate proteoglycan metabolic process	2	0.10209	0.477	0.105	Biological Process	GO:0030201	heparan sulfate proteoglycan metabolic process	0.10209	0.398022	0	0	2	19
GO:0030210 heparin biosynthetic process	1	0.230722	0.239	0.111	Biological Process	GO:0030210	heparin biosynthetic process	0.230722	0.484154	0	0	1	9
GO:0030202 heparin metabolic process	1	0.274298	0.239	0.091	Biological Process	GO:0030202	heparin metabolic process	0.274298	0.509607	0	0	1	11
GO:0047464 heparosan-N-sulfate-glucuronate 5-epimerase activity	1	0.0277457	0.245	1	Molecular Function	GO:0047464	heparosan-N-sulfate-glucuronate 5-epimerase activity	0.0277457	0.154905	0	0	1	1
GO:0061008 hepaticobiliary system development	3	0.255333	0.716	0.049	Biological Process	GO:0061008	hepaticobiliary system development	0.255333	0.497447	0	0	3	61
GO:0097284 hepatocyte apoptotic process	2	0.00776683	0.477	0.4	Biological Process	GO:0097284	hepatocyte apoptotic process	0.00776683	0.197129	0	0	2	5
GO:0072574 hepatocyte proliferation	1	0.31541	0.239	0.077	Biological Process	GO:0072574	hepatocyte proliferation	0.31541	0.537677	0	0	1	13
GO:0102798 heptaldehyde:oxygen oxidoreductase activity	1	0.0809542	0.245	0.333	Molecular Function	GO:0102798	heptaldehyde:oxygen oxidoreductase activity	0.0809542	0.225567	0	0	1	3
GO:0000792 heterochromatin	1	0.802677	0.236	0.018	Cellular Component	GO:0000792	heterochromatin	0.802677	0.900246	0	0	1	56
GO:0018130 heterocycle biosynthetic process	88	0.288375	21.002	0.03	Biological Process	GO:0018130	heterocycle biosynthetic process	0.288375	0.526359	0	0	88	2893
GO:0046700 heterocycle catabolic process	12	0.24744	2.864	0.036	Biological Process	GO:0046700	heterocycle catabolic process	0.24744	0.49624	0	0	12	332
GO:0046483 heterocycle metabolic process	121	0.425484	28.878	0.029	Biological Process	GO:0046483	heterocycle metabolic process	0.425484	0.601902	0	0	121	4139
GO:1901363 heterocyclic compound binding	128	0.257647	31.373	0.029	Molecular Function	GO:1901363	heterocyclic compound binding	0.257647	0.423697	0	0	128	4383
GO:0015929 hexosaminidase activity	1	0.362651	0.245	0.062	Molecular Function	GO:0015929	hexosaminidase activity	0.362651	0.505988	0	0	1	16
GO:0019320 hexose catabolic process	1	0.274298	0.239	0.091	Biological Process	GO:0019320	hexose catabolic process	0.274298	0.509607	0	0	1	11
GO:0019318 hexose metabolic process	5	0.40373	1.193	0.034	Biological Process	GO:0019318	hexose metabolic process	0.40373	0.591933	0	0	5	145
GO:0008645 hexose transmembrane transport	3	0.294487	0.716	0.045	Biological Process	GO:0008645	hexose transmembrane transport	0.294487	0.526359	0	0	3	66
GO:0030902 hindbrain development	5	0.194125	1.193	0.047	Biological Process	GO:0030902	hindbrain development	0.194125	0.46872	0	0	5	107
GO:0021575 hindbrain morphogenesis	1	0.679488	0.239	0.026	Biological Process	GO:0021575	hindbrain morphogenesis	0.679488	0.765445	0	0	1	39
GO:0035329 hippo signaling	1	0.583131	0.239	0.033	Biological Process	GO:0035329	hippo signaling	0.583131	0.702834	0	0	1	30
GO:0097457 hippocampal mossy fiber	1	0.083125	0.236	0.333	Cellular Component	GO:0097457	hippocampal mossy fiber	0.083125	0.361199	0	0	1	3
GO:0098686 hippocampal mossy fiber to CA3 synapse	2	0.100869	0.473	0.105	Cellular Component	GO:0098686	hippocampal mossy fiber to CA3 synapse	0.100869	0.390213	0	0	2	19
GO:0021766 hippocampus development	2	0.402793	0.477	0.042	Biological Process	GO:0021766	hippocampus development	0.402793	0.591933	0	0	2	48
GO:0016573 histone acetylation	4	0.434279	0.955	0.034	Biological Process	GO:0016573	histone acetylation	0.434279	0.61074	0	0	4	117
GO:0035035 histone acetyltransferase binding	1	0.380354	0.245	0.059	Molecular Function	GO:0035035	histone acetyltransferase binding	0.380354	0.51377	0	0	1	17
GO:0000123 histone acetyltransferase complex	1	0.872378	0.236	0.014	Cellular Component	GO:0000123	histone acetyltransferase complex	0.872378	0.930414	0	0	1	71
GO:0042393 histone binding	4	0.482617	0.98	0.031	Molecular Function	GO:0042393	histone binding	0.482617	0.59472	0	0	4	129
GO:0042826 histone deacetylase binding	3	0.368369	0.735	0.038	Molecular Function	GO:0042826	histone deacetylase binding	0.368369	0.512443	0	0	3	78
GO:0000118 histone deacetylase complex	2	0.242128	0.473	0.061	Cellular Component	GO:0000118	histone deacetylase complex	0.242128	0.496684	0	0	2	33
GO:0016575 histone deacetylation	2	0.392629	0.477	0.043	Biological Process	GO:0016575	histone deacetylation	0.392629	0.58365	0	0	2	47
GO:0016578 histone deubiquitination	1	0.425321	0.239	0.053	Biological Process	GO:0016578	histone deubiquitination	0.425321	0.601849	0	0	1	19
GO:0043968 histone H2A acetylation	1	0.295153	0.239	0.083	Biological Process	GO:0043968	histone H2A acetylation	0.295153	0.526359	0	0	1	12
GO:0070535 histone H2A K63-linked ubiquitination	1	0.0837044	0.239	0.333	Biological Process	GO:0070535	histone H2A K63-linked ubiquitination	0.0837044	0.372167	0	0	1	3
GO:0033522 histone H2A ubiquitination	1	0.441846	0.239	0.05	Biological Process	GO:0033522	histone H2A ubiquitination	0.441846	0.614776	0	0	1	20
GO:0035616 histone H2B conserved C-terminal lysine deubiquitination	1	0.0566099	0.239	0.5	Biological Process	GO:0035616	histone H2B conserved C-terminal lysine deubiquitination	0.0566099	0.332792	0	0	1	2
GO:0033523 histone H2B ubiquitination	1	0.252827	0.239	0.1	Biological Process	GO:0033523	histone H2B ubiquitination	0.252827	0.49624	0	0	1	10
GO:0043966 histone H3 acetylation	1	0.760712	0.239	0.02	Biological Process	GO:0043966	histone H3 acetylation	0.760712	0.824291	0	0	1	49
GO:0044154 histone H3-K14 acetylation	1	0.295153	0.239	0.083	Biological Process	GO:0044154	histone H3-K14 acetylation	0.295153	0.526359	0	0	1	12
GO:0043974 histone H3-K27 acetylation	1	0.110022	0.239	0.25	Biological Process	GO:0043974	histone H3-K27 acetylation	0.110022	0.398022	0	0	1	4
GO:0044648 histone H3-K4 dimethylation	1	0.135586	0.239	0.2	Biological Process	GO:0044648	histone H3-K4 dimethylation	0.135586	0.414272	0	0	1	5
GO:0051568 histone H3-K4 methylation	3	0.0948967	0.716	0.079	Biological Process	GO:0051568	histone H3-K4 methylation	0.0948967	0.396878	0	0	3	38
GO:0080182 histone H3-K4 trimethylation	1	0.295153	0.239	0.083	Biological Process	GO:0080182	histone H3-K4 trimethylation	0.295153	0.526359	0	0	1	12
GO:0043970 histone H3-K9 acetylation	1	0.295153	0.239	0.083	Biological Process	GO:0043970	histone H3-K9 acetylation	0.295153	0.526359	0	0	1	12
GO:0061647 histone H3-K9 modification	1	0.679488	0.239	0.026	Biological Process	GO:0061647	histone H3-K9 modification	0.679488	0.765445	0	0	1	39
GO:0043967 histone H4 acetylation	3	0.172918	0.716	0.06	Biological Process	GO:0043967	histone H4 acetylation	0.172918	0.453264	0	0	3	50
GO:0043984 histone H4-K16 acetylation	2	0.0675157	0.477	0.133	Biological Process	GO:0043984	histone H4-K16 acetylation	0.0675157	0.362543	0	0	2	15
GO:0035173 histone kinase activity	1	0.306458	0.245	0.077	Molecular Function	GO:0035173	histone kinase activity	0.306458	0.458954	0	0	1	13
GO:0034968 histone lysine methylation	3	0.472873	0.716	0.034	Biological Process	GO:0034968	histone lysine methylation	0.472873	0.631749	0	0	3	89
GO:0016571 histone methylation	3	0.634103	0.716	0.027	Biological Process	GO:0016571	histone methylation	0.634103	0.739376	0	0	3	113
GO:0042054 histone methyltransferase activity	2	0.425217	0.49	0.038	Molecular Function	GO:0042054	histone methyltransferase activity	0.425217	0.54856	0	0	2	52
GO:0042800 histone methyltransferase activity (H3-K4 specific)	2	0.0421748	0.49	0.167	Molecular Function	GO:0042800	histone methyltransferase activity (H3-K4 specific)	0.0421748	0.197707	0	0	2	12
GO:0035097 histone methyltransferase complex	3	0.229066	0.709	0.052	Cellular Component	GO:0035097	histone methyltransferase complex	0.229066	0.479506	0	0	3	58
GO:0016570 histone modification	11	0.368223	2.625	0.033	Biological Process	GO:0016570	histone modification	0.368223	0.571475	0	0	11	335
GO:0016572 histone phosphorylation	1	0.558066	0.239	0.036	Biological Process	GO:0016572	histone phosphorylation	0.558066	0.685542	0	0	1	28
GO:0035174 histone serine kinase activity	1	0.131258	0.245	0.2	Molecular Function	GO:0035174	histone serine kinase activity	0.131258	0.290002	0	0	1	5
GO:0106077 histone succinylation	1	0.110022	0.239	0.25	Biological Process	GO:0106077	histone succinylation	0.110022	0.398022	0	0	1	4
GO:0016574 histone ubiquitination	1	0.660204	0.239	0.027	Biological Process	GO:0016574	histone ubiquitination	0.660204	0.750474	0	0	1	37
GO:0018024 histone-lysine N-methyltransferase activity	2	0.305156	0.49	0.05	Molecular Function	GO:0018024	histone-lysine N-methyltransferase activity	0.305156	0.458954	0	0	2	40
GO:0035404 histone-serine phosphorylation	1	0.207966	0.239	0.125	Biological Process	GO:0035404	histone-serine phosphorylation	0.207966	0.46872	0	0	1	8
GO:0048872 homeostasis of number of cells	11	0.0279867	2.625	0.056	Biological Process	GO:0048872	homeostasis of number of cells	0.0279867	0.270102	0	0	11	198
GO:0048873 homeostasis of number of cells within a tissue	2	0.191522	0.477	0.071	Biological Process	GO:0048873	homeostasis of number of cells within a tissue	0.191522	0.464709	0	0	2	28
GO:0042592 homeostatic process	51	0.0011112	12.172	0.045	Biological Process	GO:0042592	homeostatic process	0.0011112	0.072033	0	0	51	1145
GO:0007156 homophilic cell adhesion via plasma membrane adhesion molecules	2	0.766927	0.477	0.021	Biological Process	GO:0007156	homophilic cell adhesion via plasma membrane adhesion molecules	0.766927	0.828766	0	0	2	96
GO:0034109 homotypic cell-cell adhesion	1	0.723055	0.239	0.023	Biological Process	GO:0034109	homotypic cell-cell adhesion	0.723055	0.797251	0	0	1	44
GO:0030897 HOPS complex	1	0.25125	0.236	0.1	Cellular Component	GO:0030897	HOPS complex	0.25125	0.496684	0	0	1	10
GO:0005179 hormone activity	2	0.760123	0.49	0.02	Molecular Function	GO:0005179	hormone activity	0.760123	0.829458	0	0	2	98
GO:0042562 hormone binding	8	0.000111527	1.961	0.148	Molecular Function	GO:0042562	hormone binding	0.000111527	0.0163521	0	0	8	54
GO:0042446 hormone biosynthetic process	5	0.00993468	1.193	0.109	Biological Process	GO:0042446	hormone biosynthetic process	0.00993468	0.232087	0	0	5	46
GO:0042447 hormone catabolic process	2	0.0205389	0.477	0.25	Biological Process	GO:0042447	hormone catabolic process	0.0205389	0.270102	0	0	2	8
GO:0042445 hormone metabolic process	12	0.000480774	2.864	0.09	Biological Process	GO:0042445	hormone metabolic process	0.000480774	0.0427088	0	0	12	134
GO:0051427 hormone receptor binding	4	0.370916	0.98	0.036	Molecular Function	GO:0051427	hormone receptor binding	0.370916	0.51377	0	0	4	111
GO:0046879 hormone secretion	4	0.732039	0.955	0.023	Biological Process	GO:0046879	hormone secretion	0.732039	0.8032	0	0	4	172
GO:0009914 hormone transport	4	0.756127	0.955	0.022	Biological Process	GO:0009914	hormone transport	0.756127	0.82062	0	0	4	178
GO:0009755 hormone-mediated signaling pathway	3	0.651672	0.716	0.026	Biological Process	GO:0009755	hormone-mediated signaling pathway	0.651672	0.748939	0	0	3	116
GO:0051879 Hsp90 protein binding	3	0.0415922	0.735	0.107	Molecular Function	GO:0051879	Hsp90 protein binding	0.0415922	0.197707	0	0	3	28
GO:0006959 humoral immune response	4	0.271703	0.955	0.043	Biological Process	GO:0006959	humoral immune response	0.271703	0.509607	0	0	4	92
GO:0002455 humoral immune response mediated by circulating immunoglobulin	1	0.570781	0.239	0.034	Biological Process	GO:0002455	humoral immune response mediated by circulating immunoglobulin	0.570781	0.693409	0	0	1	29
GO:0030214 hyaluronan catabolic process	1	0.184537	0.239	0.143	Biological Process	GO:0030214	hyaluronan catabolic process	0.184537	0.453264	0	0	1	7
GO:0030212 hyaluronan metabolic process	1	0.473485	0.239	0.045	Biological Process	GO:0030212	hyaluronan metabolic process	0.473485	0.631749	0	0	1	22
GO:0005540 hyaluronic acid binding	1	0.414302	0.245	0.053	Molecular Function	GO:0005540	hyaluronic acid binding	0.414302	0.537509	0	0	1	19
GO:0042744 hydrogen peroxide catabolic process	1	0.207966	0.239	0.125	Biological Process	GO:0042744	hydrogen peroxide catabolic process	0.207966	0.46872	0	0	1	8
GO:0042743 hydrogen peroxide metabolic process	1	0.457896	0.239	0.048	Biological Process	GO:0042743	hydrogen peroxide metabolic process	0.457896	0.623422	0	0	1	21
GO:0016787 hydrolase activity	79	0.0123045	19.363	0.035	Molecular Function	GO:0016787	hydrolase activity	0.0123045	0.154905	0	0	79	2235
GO:0016817 hydrolase activity, acting on acid anhydrides	32	0.022634	7.843	0.04	Molecular Function	GO:0016817	hydrolase activity, acting on acid anhydrides	0.022634	0.154905	0	0	32	796
GO:0016818 hydrolase activity, acting on acid anhydrides, in phosphorus-containing anhydrides	32	0.022634	7.843	0.04	Molecular Function	GO:0016818	hydrolase activity, acting on acid anhydrides, in phosphorus-containing anhydrides	0.022634	0.154905	0	0	32	796
GO:0016810 hydrolase activity, acting on carbon-nitrogen (but not peptide) bonds	2	0.779327	0.49	0.02	Molecular Function	GO:0016810	hydrolase activity, acting on carbon-nitrogen (but not peptide) bonds	0.779327	0.84017	0	0	2	102
GO:0016811 hydrolase activity, acting on carbon-nitrogen (but not peptide) bonds, in linear amides	2	0.45361	0.49	0.036	Molecular Function	GO:0016811	hydrolase activity, acting on carbon-nitrogen (but not peptide) bonds, in linear amides	0.45361	0.573271	0	0	2	55
GO:0016788 hydrolase activity, acting on ester bonds	21	0.165067	5.147	0.035	Molecular Function	GO:0016788	hydrolase activity, acting on ester bonds	0.165067	0.33368	0	0	21	601
GO:0016798 hydrolase activity, acting on glycosyl bonds	5	0.230247	1.225	0.042	Molecular Function	GO:0016798	hydrolase activity, acting on glycosyl bonds	0.230247	0.403363	0	0	5	118
GO:0016799 hydrolase activity, hydrolyzing N-glycosyl compounds	2	0.0877439	0.49	0.111	Molecular Function	GO:0016799	hydrolase activity, hydrolyzing N-glycosyl compounds	0.0877439	0.236757	0	0	2	18
GO:0004553 hydrolase activity, hydrolyzing O-glycosyl compounds	3	0.514075	0.735	0.031	Molecular Function	GO:0004553	hydrolase activity, hydrolyzing O-glycosyl compounds	0.514075	0.619662	0	0	3	98
GO:0016836 hydro-lyase activity	4	0.0464907	0.98	0.082	Molecular Function	GO:0016836	hydro-lyase activity	0.0464907	0.197707	0	0	4	49
GO:0046947 hydroxylysine biosynthetic process	1	0.0566099	0.239	0.5	Biological Process	GO:0046947	hydroxylysine biosynthetic process	0.0566099	0.332792	0	0	1	2
GO:0046946 hydroxylysine metabolic process	1	0.0566099	0.239	0.5	Biological Process	GO:0046946	hydroxylysine metabolic process	0.0566099	0.332792	0	0	1	2
GO:0016742 hydroxymethyl-, formyl- and related transferase activity	1	0.201609	0.245	0.125	Molecular Function	GO:0016742	hydroxymethyl-, formyl- and related transferase activity	0.201609	0.365465	0	0	1	8
GO:0004421 hydroxymethylglutaryl-CoA synthase activity	1	0.0547233	0.245	0.5	Molecular Function	GO:0004421	hydroxymethylglutaryl-CoA synthase activity	0.0547233	0.197707	0	0	1	2
GO:0021854 hypothalamus development	1	0.335087	0.239	0.071	Biological Process	GO:0021854	hypothalamus development	0.335087	0.54711	0	0	1	14
GO:0006971 hypotonic response	1	0.184537	0.239	0.143	Biological Process	GO:0006971	hypotonic response	0.184537	0.453264	0	0	1	7
GO:0042539 hypotonic salinity response	1	0.0566099	0.239	0.5	Biological Process	GO:0042539	hypotonic salinity response	0.0566099	0.332792	0	0	1	2
GO:0097411 hypoxia-inducible factor-1alpha signaling pathway	1	0.110022	0.239	0.25	Biological Process	GO:0097411	hypoxia-inducible factor-1alpha signaling pathway	0.110022	0.398022	0	0	1	4
GO:0031674 I band	2	0.581555	0.473	0.029	Cellular Component	GO:0031674	I band	0.581555	0.76835	0	0	2	68
GO:0046456 icosanoid biosynthetic process	1	0.606778	0.239	0.031	Biological Process	GO:0046456	icosanoid biosynthetic process	0.606778	0.718695	0	0	1	32
GO:0006690 icosanoid metabolic process	2	0.461953	0.477	0.037	Biological Process	GO:0006690	icosanoid metabolic process	0.461953	0.627048	0	0	2	54
GO:0032309 icosanoid secretion	2	0.266098	0.477	0.057	Biological Process	GO:0032309	icosanoid secretion	0.266098	0.509607	0	0	2	35
GO:0071715 icosanoid transport	2	0.340735	0.477	0.048	Biological Process	GO:0071715	icosanoid transport	0.340735	0.552837	0	0	2	42
GO:0042802 identical protein binding	55	0.00204909	13.48	0.041	Molecular Function	GO:0042802	identical protein binding	0.00204909	0.0583059	0	0	55	1340
GO:0007249 I-kappaB kinase/NF-kappaB signaling	3	0.819725	0.716	0.02	Biological Process	GO:0007249	I-kappaB kinase/NF-kappaB signaling	0.819725	0.866128	0	0	3	153
GO:0002327 immature B cell differentiation	1	0.230722	0.239	0.111	Biological Process	GO:0002327	immature B cell differentiation	0.230722	0.484154	0	0	1	9
GO:0002252 immune effector process	17	0.219751	4.057	0.035	Biological Process	GO:0002252	immune effector process	0.219751	0.483776	0	0	17	480
GO:0006955 immune response	20	0.879223	4.773	0.023	Biological Process	GO:0006955	immune response	0.879223	0.909757	0	0	20	872
GO:0002757 immune response-activating signal transduction	5	0.743576	1.193	0.023	Biological Process	GO:0002757	immune response-activating signal transduction	0.743576	0.811589	0	0	5	215
GO:0002764 immune response-regulating signaling pathway	5	0.787825	1.193	0.022	Biological Process	GO:0002764	immune response-regulating signaling pathway	0.787825	0.84113	0	0	5	228
GO:0002520 immune system development	24	0.129014	5.728	0.037	Biological Process	GO:0002520	immune system development	0.129014	0.414272	0	0	24	653
GO:0002376 immune system process	50	0.250062	11.933	0.032	Biological Process	GO:0002376	immune system process	0.250062	0.49624	0	0	50	1579
GO:0016064 immunoglobulin mediated immune response	2	0.660132	0.477	0.026	Biological Process	GO:0016064	immunoglobulin mediated immune response	0.660132	0.750474	0	0	2	78
GO:0002377 immunoglobulin production	1	0.83154	0.239	0.016	Biological Process	GO:0002377	immunoglobulin production	0.83154	0.874183	0	0	1	61
GO:0002381 immunoglobulin production involved in immunoglobulin mediated immune response	1	0.669987	0.239	0.026	Biological Process	GO:0002381	immunoglobulin production involved in immunoglobulin mediated immune response	0.669987	0.75693	0	0	1	38
GO:0090715 immunological memory formation process	1	0.184537	0.239	0.143	Biological Process	GO:0090715	immunological memory formation process	0.184537	0.453264	0	0	1	7
GO:0090713 immunological memory process	1	0.207966	0.239	0.125	Biological Process	GO:0090713	immunological memory process	0.207966	0.46872	0	0	1	8
GO:0001772 immunological synapse	2	0.242128	0.473	0.061	Cellular Component	GO:0001772	immunological synapse	0.242128	0.496684	0	0	2	33
GO:0003938 IMP dehydrogenase activity	1	0.0547233	0.245	0.5	Molecular Function	GO:0003938	IMP dehydrogenase activity	0.0547233	0.197707	0	0	1	2
GO:0098739 import across plasma membrane	4	0.174411	0.955	0.053	Biological Process	GO:0098739	import across plasma membrane	0.174411	0.453264	0	0	4	76
GO:0098657 import into cell	20	0.0729702	4.773	0.041	Biological Process	GO:0098657	import into cell	0.0729702	0.372167	0	0	20	490
GO:0051170 import into nucleus	2	0.771906	0.477	0.021	Biological Process	GO:0051170	import into nucleus	0.771906	0.832144	0	0	2	97
GO:0061676 importin-alpha family protein binding	1	0.15537	0.245	0.167	Molecular Function	GO:0061676	importin-alpha family protein binding	0.15537	0.318542	0	0	1	6
GO:0001701 in utero embryonic development	14	0.0601249	3.341	0.046	Biological Process	GO:0001701	in utero embryonic development	0.0601249	0.339317	0	0	14	307
GO:0000188 inactivation of MAPK activity	2	0.0596165	0.477	0.143	Biological Process	GO:0000188	inactivation of MAPK activity	0.0596165	0.337506	0	0	2	14
GO:0016234 inclusion body	5	0.0136067	1.182	0.1	Cellular Component	GO:0016234	inclusion body	0.0136067	0.147286	0	0	5	50
GO:0046218 indolalkylamine catabolic process	1	0.207966	0.239	0.125	Biological Process	GO:0046218	indolalkylamine catabolic process	0.207966	0.46872	0	0	1	8
GO:0006586 indolalkylamine metabolic process	1	0.207966	0.239	0.125	Biological Process	GO:0006586	indolalkylamine metabolic process	0.207966	0.46872	0	0	1	8
GO:0033754 indoleamine 2,3-dioxygenase activity	1	0.0547233	0.245	0.5	Molecular Function	GO:0033754	indoleamine 2,3-dioxygenase activity	0.0547233	0.197707	0	0	1	2
GO:0042436 indole-containing compound catabolic process	1	0.207966	0.239	0.125	Biological Process	GO:0042436	indole-containing compound catabolic process	0.207966	0.46872	0	0	1	8
GO:0042430 indole-containing compound metabolic process	1	0.335087	0.239	0.071	Biological Process	GO:0042430	indole-containing compound metabolic process	0.335087	0.54711	0	0	1	14
GO:0006925 inflammatory cell apoptotic process	1	0.230722	0.239	0.111	Biological Process	GO:0006925	inflammatory cell apoptotic process	0.230722	0.484154	0	0	1	9
GO:0006954 inflammatory response	13	0.317668	3.103	0.034	Biological Process	GO:0006954	inflammatory response	0.317668	0.540656	0	0	13	386
GO:0090594 inflammatory response to wounding	1	0.230722	0.239	0.111	Biological Process	GO:0090594	inflammatory response to wounding	0.230722	0.484154	0	0	1	9
GO:0045087 innate immune response	10	0.658967	2.387	0.026	Biological Process	GO:0045087	innate immune response	0.658967	0.750474	0	0	10	381
GO:0002758 innate immune response-activating signal transduction	5	0.262397	1.193	0.042	Biological Process	GO:0002758	innate immune response-activating signal transduction	0.262397	0.508163	0	0	5	120
GO:0036156 inner dynein arm	1	0.0562124	0.236	0.5	Cellular Component	GO:0036156	inner dynein arm	0.0562124	0.31246	0	0	1	2
GO:0036159 inner dynein arm assembly	2	0.0317822	0.477	0.2	Biological Process	GO:0036159	inner dynein arm assembly	0.0317822	0.282991	0	0	2	10
GO:0048839 inner ear development	2	0.901055	0.477	0.015	Biological Process	GO:0048839	inner ear development	0.901055	0.926146	0	0	2	134
GO:0007007 inner mitochondrial membrane organization	2	0.111362	0.477	0.1	Biological Process	GO:0007007	inner mitochondrial membrane organization	0.111362	0.398073	0	0	2	20
GO:0098800 inner mitochondrial membrane protein complex	15	4.5833e-07	3.546	0.138	Cellular Component	GO:0098800	inner mitochondrial membrane protein complex	4.5833e-07	1.48837e-05	0	0	15	109
GO:0031011 Ino80 complex	1	0.352152	0.236	0.067	Cellular Component	GO:0031011	Ino80 complex	0.352152	0.61267	0	0	1	15
GO:0097346 INO80-type complex	1	0.439484	0.236	0.05	Cellular Component	GO:0097346	INO80-type complex	0.439484	0.677904	0	0	1	20
GO:0005452 inorganic anion exchanger activity	1	0.286649	0.245	0.083	Molecular Function	GO:0005452	inorganic anion exchanger activity	0.286649	0.43981	0	0	1	12
GO:0098661 inorganic anion transmembrane transport	3	0.13185	0.716	0.068	Biological Process	GO:0098661	inorganic anion transmembrane transport	0.13185	0.414272	0	0	3	44
GO:0015103 inorganic anion transmembrane transporter activity	6	0.0827748	1.471	0.055	Molecular Function	GO:0015103	inorganic anion transmembrane transporter activity	0.0827748	0.229957	0	0	6	109
GO:0015698 inorganic anion transport	6	0.171134	1.432	0.046	Biological Process	GO:0015698	inorganic anion transport	0.171134	0.453264	0	0	6	130
GO:0098659 inorganic cation import across plasma membrane	3	0.0783003	0.716	0.086	Biological Process	GO:0098659	inorganic cation import across plasma membrane	0.0783003	0.372167	0	0	3	35
GO:0098662 inorganic cation transmembrane transport	27	0.00436949	6.444	0.049	Biological Process	GO:0098662	inorganic cation transmembrane transport	0.00436949	0.158098	0	0	27	546
GO:0022890 inorganic cation transmembrane transporter activity	20	0.0491306	4.902	0.041	Molecular Function	GO:0022890	inorganic cation transmembrane transporter activity	0.0491306	0.197707	0	0	20	483
GO:0098771 inorganic ion homeostasis	21	0.00606473	5.012	0.052	Biological Process	GO:0098771	inorganic ion homeostasis	0.00606473	0.182972	0	0	21	401
GO:0099587 inorganic ion import across plasma membrane	3	0.0783003	0.716	0.086	Biological Process	GO:0099587	inorganic ion import across plasma membrane	0.0783003	0.372167	0	0	3	35
GO:0098660 inorganic ion transmembrane transport	28	0.00517577	6.683	0.048	Biological Process	GO:0098660	inorganic ion transmembrane transport	0.00517577	0.167758	0	0	28	580
GO:0015318 inorganic molecular entity transmembrane transporter activity	24	0.111063	5.882	0.036	Molecular Function	GO:0015318	inorganic molecular entity transmembrane transporter activity	0.111063	0.265363	0	0	24	663
GO:0070679 inositol 1,4,5 trisphosphate binding	1	0.245323	0.245	0.1	Molecular Function	GO:0070679	inositol 1,4,5 trisphosphate binding	0.245323	0.409163	0	0	1	10
GO:0048017 inositol lipid-mediated signaling	5	0.194125	1.193	0.047	Biological Process	GO:0048017	inositol lipid-mediated signaling	0.194125	0.46872	0	0	5	107
GO:0052833 inositol monophosphate 4-phosphatase activity	1	0.0547233	0.245	0.5	Molecular Function	GO:0052833	inositol monophosphate 4-phosphatase activity	0.0547233	0.197707	0	0	1	2
GO:0052834 inositol monophosphate phosphatase activity	1	0.0809542	0.245	0.333	Molecular Function	GO:0052834	inositol monophosphate phosphatase activity	0.0809542	0.225567	0	0	1	3
GO:0032958 inositol phosphate biosynthetic process	1	0.425321	0.239	0.053	Biological Process	GO:0032958	inositol phosphate biosynthetic process	0.425321	0.601849	0	0	1	19
GO:0043647 inositol phosphate metabolic process	1	0.618095	0.239	0.03	Biological Process	GO:0043647	inositol phosphate metabolic process	0.618095	0.726716	0	0	1	33
GO:0052745 inositol phosphate phosphatase activity	1	0.245323	0.245	0.1	Molecular Function	GO:0052745	inositol phosphate phosphatase activity	0.245323	0.409163	0	0	1	10
GO:0048016 inositol phosphate-mediated signaling	1	0.714842	0.239	0.023	Biological Process	GO:0048016	inositol phosphate-mediated signaling	0.714842	0.789933	0	0	1	43
GO:0005158 insulin receptor binding	1	0.397567	0.245	0.056	Molecular Function	GO:0005158	insulin receptor binding	0.397567	0.523239	0	0	1	18
GO:0038016 insulin receptor internalization	1	0.0566099	0.239	0.5	Biological Process	GO:0038016	insulin receptor internalization	0.0566099	0.332792	0	0	1	2
GO:0008286 insulin receptor signaling pathway	2	0.631649	0.477	0.027	Biological Process	GO:0008286	insulin receptor signaling pathway	0.631649	0.737411	0	0	2	74
GO:0030073 insulin secretion	3	0.557866	0.716	0.03	Biological Process	GO:0030073	insulin secretion	0.557866	0.685542	0	0	3	101
GO:0035773 insulin secretion involved in cellular response to glucose stimulus	1	0.660204	0.239	0.027	Biological Process	GO:0035773	insulin secretion involved in cellular response to glucose stimulus	0.660204	0.750474	0	0	1	37
GO:0016942 insulin-like growth factor binding protein complex	1	0.109272	0.236	0.25	Cellular Component	GO:0016942	insulin-like growth factor binding protein complex	0.109272	0.390213	0	0	1	4
GO:0005159 insulin-like growth factor receptor binding	1	0.245323	0.245	0.1	Molecular Function	GO:0005159	insulin-like growth factor receptor binding	0.245323	0.409163	0	0	1	10
GO:0048009 insulin-like growth factor receptor signaling pathway	3	0.0212961	0.716	0.143	Biological Process	GO:0048009	insulin-like growth factor receptor signaling pathway	0.0212961	0.270102	0	0	3	21
GO:0042567 insulin-like growth factor ternary complex	1	0.083125	0.236	0.333	Cellular Component	GO:0042567	insulin-like growth factor ternary complex	0.083125	0.361199	0	0	1	3
GO:0032593 insulin-responsive compartment	1	0.083125	0.236	0.333	Cellular Component	GO:0032593	insulin-responsive compartment	0.083125	0.361199	0	0	1	3
GO:0030176 integral component of endoplasmic reticulum membrane	1	0.928668	0.236	0.011	Cellular Component	GO:0030176	integral component of endoplasmic reticulum membrane	0.928668	0.9634	0	0	1	91
GO:0030173 integral component of Golgi membrane	1	0.515068	0.236	0.04	Cellular Component	GO:0030173	integral component of Golgi membrane	0.515068	0.737348	0	0	1	25
GO:1905103 integral component of lysosomal membrane	1	0.183333	0.236	0.143	Cellular Component	GO:1905103	integral component of lysosomal membrane	0.183333	0.454284	0	0	1	7
GO:0016021 integral component of membrane	134	0.835803	31.678	0.027	Cellular Component	GO:0016021	integral component of membrane	0.835803	0.919575	0	0	134	5011
GO:0031305 integral component of mitochondrial inner membrane	4	0.00992887	0.946	0.133	Cellular Component	GO:0031305	integral component of mitochondrial inner membrane	0.00992887	0.116822	0	0	4	30
GO:0032592 integral component of mitochondrial membrane	4	0.0443999	0.946	0.085	Cellular Component	GO:0032592	integral component of mitochondrial membrane	0.0443999	0.304386	0	0	4	47
GO:0031301 integral component of organelle membrane	8	0.0127078	1.891	0.073	Cellular Component	GO:0031301	integral component of organelle membrane	0.0127078	0.141204	0	0	8	109
GO:0005887 integral component of plasma membrane	21	0.190672	4.965	0.035	Cellular Component	GO:0005887	integral component of plasma membrane	0.190672	0.466845	0	0	21	598
GO:0099055 integral component of postsynaptic membrane	1	0.743767	0.236	0.021	Cellular Component	GO:0099055	integral component of postsynaptic membrane	0.743767	0.869137	0	0	1	47
GO:0099056 integral component of presynaptic membrane	1	0.455487	0.236	0.048	Cellular Component	GO:0099056	integral component of presynaptic membrane	0.455487	0.690505	0	0	1	21
GO:0099699 integral component of synaptic membrane	2	0.539971	0.473	0.032	Cellular Component	GO:0099699	integral component of synaptic membrane	0.539971	0.746973	0	0	2	63
GO:0030285 integral component of synaptic vesicle membrane	1	0.083125	0.236	0.333	Cellular Component	GO:0030285	integral component of synaptic vesicle membrane	0.083125	0.361199	0	0	1	3
GO:0031166 integral component of vacuolar membrane	1	0.206629	0.236	0.125	Cellular Component	GO:0031166	integral component of vacuolar membrane	0.206629	0.470443	0	0	1	8
GO:0033622 integrin activation	1	0.425321	0.239	0.053	Biological Process	GO:0033622	integrin activation	0.425321	0.601849	0	0	1	19
GO:0005178 integrin binding	3	0.345545	0.735	0.04	Molecular Function	GO:0005178	integrin binding	0.345545	0.491617	0	0	3	75
GO:0008305 integrin complex	1	0.555444	0.236	0.036	Cellular Component	GO:0008305	integrin complex	0.555444	0.751555	0	0	1	28
GO:0007229 integrin-mediated signaling pathway	2	0.616724	0.477	0.028	Biological Process	GO:0007229	integrin-mediated signaling pathway	0.616724	0.726716	0	0	2	72
GO:0051701 interaction with host	2	0.781586	0.477	0.02	Biological Process	GO:0051701	interaction with host	0.781586	0.836331	0	0	2	99
GO:0014704 intercalated disc	1	0.568143	0.236	0.034	Cellular Component	GO:0014704	intercalated disc	0.568143	0.759383	0	0	1	29
GO:0045171 intercellular bridge	1	0.829347	0.236	0.016	Cellular Component	GO:0045171	intercellular bridge	0.829347	0.917037	0	0	1	61
GO:0032607 interferon-alpha production	1	0.390795	0.239	0.059	Biological Process	GO:0032607	interferon-alpha production	0.390795	0.582911	0	0	1	17
GO:0032608 interferon-beta production	1	0.639763	0.239	0.029	Biological Process	GO:0032608	interferon-beta production	0.639763	0.741238	0	0	1	35
GO:0032609 interferon-gamma production	1	0.874288	0.239	0.014	Biological Process	GO:0032609	interferon-gamma production	0.874288	0.905627	0	0	1	71
GO:0060333 interferon-gamma-mediated signaling pathway	1	0.372763	0.239	0.062	Biological Process	GO:0060333	interferon-gamma-mediated signaling pathway	0.372763	0.571475	0	0	1	16
GO:0048219 inter-Golgi cisterna vesicle-mediated transport	1	0.0287163	0.239	1	Biological Process	GO:0048219	inter-Golgi cisterna vesicle-mediated transport	0.0287163	0.270102	0	0	1	1
GO:0022027 interkinetic nuclear migration	2	0.00242112	0.477	0.667	Biological Process	GO:0022027	interkinetic nuclear migration	0.00242112	0.110887	0	0	2	3
GO:0032611 interleukin-1 beta production	1	0.774303	0.239	0.02	Biological Process	GO:0032611	interleukin-1 beta production	0.774303	0.832144	0	0	1	51
GO:0019966 interleukin-1 binding	1	0.15537	0.245	0.167	Molecular Function	GO:0019966	interleukin-1 binding	0.15537	0.318542	0	0	1	6
GO:0032612 interleukin-1 production	2	0.499439	0.477	0.034	Biological Process	GO:0032612	interleukin-1 production	0.499439	0.650408	0	0	2	58
GO:0004908 interleukin-1 receptor activity	1	0.15537	0.245	0.167	Molecular Function	GO:0004908	interleukin-1 receptor activity	0.15537	0.318542	0	0	1	6
GO:0004909 interleukin-1, type I, activating receptor activity	1	0.0547233	0.245	0.5	Molecular Function	GO:0004909	interleukin-1, type I, activating receptor activity	0.0547233	0.197707	0	0	1	2
GO:0032620 interleukin-17 production	1	0.488628	0.239	0.043	Biological Process	GO:0032620	interleukin-17 production	0.488628	0.641826	0	0	1	23
GO:0030368 interleukin-17 receptor activity	1	0.178814	0.245	0.143	Molecular Function	GO:0030368	interleukin-17 receptor activity	0.178814	0.341968	0	0	1	7
GO:0070498 interleukin-1-mediated signaling pathway	1	0.425321	0.239	0.053	Biological Process	GO:0070498	interleukin-1-mediated signaling pathway	0.425321	0.601849	0	0	1	19
GO:0032623 interleukin-2 production	1	0.69768	0.239	0.024	Biological Process	GO:0032623	interleukin-2 production	0.69768	0.777235	0	0	1	41
GO:0005134 interleukin-2 receptor binding	1	0.131258	0.245	0.2	Molecular Function	GO:0005134	interleukin-2 receptor binding	0.131258	0.290002	0	0	1	5
GO:0035771 interleukin-4-mediated signaling pathway	1	0.110022	0.239	0.25	Biological Process	GO:0035771	interleukin-4-mediated signaling pathway	0.110022	0.398022	0	0	1	4
GO:0032635 interleukin-6 production	3	0.502077	0.716	0.032	Biological Process	GO:0032635	interleukin-6 production	0.502077	0.650408	0	0	3	93
GO:0032637 interleukin-8 production	2	0.490224	0.477	0.035	Biological Process	GO:0032637	interleukin-8 production	0.490224	0.642691	0	0	2	57
GO:0045111 intermediate filament cytoskeleton	1	0.991524	0.236	0.006	Cellular Component	GO:0045111	intermediate filament cytoskeleton	0.991524	0.999625	0	0	1	164
GO:0120017 intermembrane ceramide transfer activity	1	0.0277457	0.245	1	Molecular Function	GO:0120017	intermembrane ceramide transfer activity	0.0277457	0.154905	0	0	1	1
GO:0120020 intermembrane cholesterol transfer activity	2	0.0877439	0.49	0.111	Molecular Function	GO:0120020	intermembrane cholesterol transfer activity	0.0877439	0.236757	0	0	2	18
GO:0120009 intermembrane lipid transfer	4	0.00901702	0.955	0.138	Biological Process	GO:0120009	intermembrane lipid transfer	0.00901702	0.216273	0	0	4	29
GO:0120013 intermembrane lipid transfer activity	3	0.0415922	0.735	0.107	Molecular Function	GO:0120013	intermembrane lipid transfer activity	0.0415922	0.197707	0	0	3	28
GO:0120012 intermembrane sphingolipid transfer	1	0.0287163	0.239	1	Biological Process	GO:0120012	intermembrane sphingolipid transfer	0.0287163	0.270102	0	0	1	1
GO:0120016 intermembrane sphingolipid transfer activity	1	0.0277457	0.245	1	Molecular Function	GO:0120016	intermembrane sphingolipid transfer activity	0.0277457	0.154905	0	0	1	1
[truncated: 4,355 more rows]
