# Supplementary material for: Global gene expression profiling of perirenal brown adipose tissue whitening in goat kids reveals novel genes linked to adipose remodeling
Source: J Anim Sci Biotechnol. 2024 Mar 14;15:47. doi: 10.1186/s40104-024-00994-w (PMC10938744; doi:10.1186/s40104-024-00994-w)
Supplement: Supplementary file 13 — Additional file 13: Table S12. GO enrichment analysis of 9 genes. [file 40104_2024_994_MOESM13_ESM.xlsx]

## Sheet: Sheet1
Table S12 GO enrichment analysis of 9 genes
ID	Num	P-value	Per	Ratio	Class	ID	Descrption	P-value	Q-value	Up	Down	fg_num	bg_num
GO:0015665 alcohol transmembrane transporter activity	1	0.00108781	12.5	0.5	Molecular Function	GO:0015665	alcohol transmembrane transporter activity	0.00108781	0.0483959	0	0	1	2
GO:0034632 retinol transmembrane transporter activity	1	0.00108781	12.5	0.5	Molecular Function	GO:0034632	retinol transmembrane transporter activity	0.00108781	0.0483959	0	0	1	2
GO:0019841 retinol binding	1	0.00163132	12.5	0.333	Molecular Function	GO:0019841	retinol binding	0.00163132	0.0483959	0	0	1	3
GO:0016918 retinal binding	1	0.00326031	12.5	0.167	Molecular Function	GO:0016918	retinal binding	0.00326031	0.0580336	0	0	1	6
GO:0070573 metallodipeptidase activity	1	0.00326031	12.5	0.167	Molecular Function	GO:0070573	metallodipeptidase activity	0.00326031	0.0580336	0	0	1	6
GO:0015318 inorganic molecular entity transmembrane transporter activity	3	0.00430953	37.5	0.005	Molecular Function	GO:0015318	inorganic molecular entity transmembrane transporter activity	0.00430953	0.0639248	0	0	3	663
GO:0016805 dipeptidase activity	1	0.00542868	12.5	0.1	Molecular Function	GO:0016805	dipeptidase activity	0.00542868	0.0690218	0	0	1	10
GO:0005501 retinoid binding	1	0.00813334	12.5	0.067	Molecular Function	GO:0005501	retinoid binding	0.00813334	0.0804297	0	0	1	15
GO:0019840 isoprenoid binding	1	0.00813334	12.5	0.067	Molecular Function	GO:0019840	isoprenoid binding	0.00813334	0.0804297	0	0	1	15
GO:0090482 vitamin transmembrane transporter activity	1	0.0113704	12.5	0.048	Molecular Function	GO:0090482	vitamin transmembrane transporter activity	0.0113704	0.0847538	0	0	1	21
GO:0022857 transmembrane transporter activity	3	0.0115024	37.5	0.003	Molecular Function	GO:0022857	transmembrane transporter activity	0.0115024	0.0847538	0	0	3	942
GO:0015077 monovalent inorganic cation transmembrane transporter activity	2	0.0118319	25	0.006	Molecular Function	GO:0015077	monovalent inorganic cation transmembrane transporter activity	0.0118319	0.0847538	0	0	2	316
GO:1901618 organic hydroxy compound transmembrane transporter activity	1	0.0129855	12.5	0.042	Molecular Function	GO:1901618	organic hydroxy compound transmembrane transporter activity	0.0129855	0.0847538	0	0	1	24
GO:0005215 transporter activity	3	0.0133321	37.5	0.003	Molecular Function	GO:0005215	transporter activity	0.0133321	0.0847538	0	0	3	994
GO:0004129 cytochrome-c oxidase activity	1	0.0188877	12.5	0.029	Molecular Function	GO:0004129	cytochrome-c oxidase activity	0.0188877	0.0933893	0	0	1	35
GO:0015002 heme-copper terminal oxidase activity	1	0.0188877	12.5	0.029	Molecular Function	GO:0015002	heme-copper terminal oxidase activity	0.0188877	0.0933893	0	0	1	35
GO:0016675 oxidoreductase activity, acting on a heme group of donors	1	0.0188877	12.5	0.029	Molecular Function	GO:0016675	oxidoreductase activity, acting on a heme group of donors	0.0188877	0.0933893	0	0	1	35
GO:0016676 oxidoreductase activity, acting on a heme group of donors, oxygen as acceptor	1	0.0188877	12.5	0.029	Molecular Function	GO:0016676	oxidoreductase activity, acting on a heme group of donors, oxygen as acceptor	0.0188877	0.0933893	0	0	1	35
GO:0001540 amyloid-beta binding	1	0.0199575	12.5	0.027	Molecular Function	GO:0001540	amyloid-beta binding	0.0199575	0.0934853	0	0	1	37
GO:0043621 protein self-association	1	0.0215603	12.5	0.025	Molecular Function	GO:0043621	protein self-association	0.0215603	0.0959435	0	0	1	40
GO:0043178 alcohol binding	1	0.0258232	12.5	0.021	Molecular Function	GO:0043178	alcohol binding	0.0258232	0.106945	0	0	1	48
GO:0022890 inorganic cation transmembrane transporter activity	2	0.0264358	25	0.004	Molecular Function	GO:0022890	inorganic cation transmembrane transporter activity	0.0264358	0.106945	0	0	2	483
GO:0008235 metalloexopeptidase activity	1	0.0300699	12.5	0.018	Molecular Function	GO:0008235	metalloexopeptidase activity	0.0300699	0.116357	0	0	1	56
GO:0008324 cation transmembrane transporter activity	2	0.0314291	25	0.004	Molecular Function	GO:0008324	cation transmembrane transporter activity	0.0314291	0.116549	0	0	2	530
GO:0070011 peptidase activity, acting on L-amino acid peptides	2	0.036544	25	0.003	Molecular Function	GO:0070011	peptidase activity, acting on L-amino acid peptides	0.036544	0.123606	0	0	2	575
GO:0008233 peptidase activity	2	0.0377236	25	0.003	Molecular Function	GO:0008233	peptidase activity	0.0377236	0.123606	0	0	2	585
GO:0005319 lipid transporter activity	1	0.0400908	12.5	0.013	Molecular Function	GO:0005319	lipid transporter activity	0.0400908	0.123606	0	0	1	75
GO:0005516 calmodulin binding	1	0.0411404	12.5	0.013	Molecular Function	GO:0005516	calmodulin binding	0.0411404	0.123606	0	0	1	77
GO:0009055 electron transfer activity	1	0.0411404	12.5	0.013	Molecular Function	GO:0009055	electron transfer activity	0.0411404	0.123606	0	0	1	77
GO:0005249 voltage-gated potassium channel activity	1	0.0416648	12.5	0.013	Molecular Function	GO:0005249	voltage-gated potassium channel activity	0.0416648	0.123606	0	0	1	78
GO:0004714 transmembrane receptor protein tyrosine kinase activity	1	0.0448059	12.5	0.012	Molecular Function	GO:0004714	transmembrane receptor protein tyrosine kinase activity	0.0448059	0.128636	0	0	1	84
GO:0008238 exopeptidase activity	1	0.0484591	12.5	0.011	Molecular Function	GO:0008238	exopeptidase activity	0.0484591	0.134777	0	0	1	91
GO:0015075 ion transmembrane transporter activity	2	0.0524829	25	0.003	Molecular Function	GO:0015075	ion transmembrane transporter activity	0.0524829	0.135123	0	0	2	701
GO:0004713 protein tyrosine kinase activity	1	0.0526193	12.5	0.01	Molecular Function	GO:0004713	protein tyrosine kinase activity	0.0526193	0.135123	0	0	1	99
GO:0019199 transmembrane receptor protein kinase activity	1	0.0531382	12.5	0.01	Molecular Function	GO:0019199	transmembrane receptor protein kinase activity	0.0531382	0.135123	0	0	1	100
GO:0019842 vitamin binding	1	0.055729	12.5	0.01	Molecular Function	GO:0019842	vitamin binding	0.055729	0.136576	0	0	1	105
GO:0005267 potassium channel activity	1	0.0577971	12.5	0.009	Molecular Function	GO:0005267	potassium channel activity	0.0577971	0.136576	0	0	1	109
GO:0042277 peptide binding	1	0.0583135	12.5	0.009	Molecular Function	GO:0042277	peptide binding	0.0583135	0.136576	0	0	1	110
GO:0022843 voltage-gated cation channel activity	1	0.0598613	12.5	0.009	Molecular Function	GO:0022843	voltage-gated cation channel activity	0.0598613	0.136607	0	0	1	113
GO:0140096 catalytic activity, acting on a protein	3	0.0658279	37.5	0.002	Molecular Function	GO:0140096	catalytic activity, acting on a protein	0.0658279	0.143334	0	0	3	1822
GO:0015079 potassium ion transmembrane transporter activity	1	0.0660301	12.5	0.008	Molecular Function	GO:0015079	potassium ion transmembrane transporter activity	0.0660301	0.143334	0	0	1	125
GO:0015078 proton transmembrane transporter activity	1	0.0680785	12.5	0.008	Molecular Function	GO:0015078	proton transmembrane transporter activity	0.0680785	0.144262	0	0	1	129
GO:0033218 amide binding	1	0.0777548	12.5	0.007	Molecular Function	GO:0033218	amide binding	0.0777548	0.157293	0	0	1	148
GO:0008234 cysteine-type peptidase activity	1	0.0782616	12.5	0.007	Molecular Function	GO:0008234	cysteine-type peptidase activity	0.0782616	0.157293	0	0	1	149
GO:0005244 voltage-gated ion channel activity	1	0.0807921	12.5	0.006	Molecular Function	GO:0005244	voltage-gated ion channel activity	0.0807921	0.157293	0	0	1	154
GO:0022832 voltage-gated channel activity	1	0.0812975	12.5	0.006	Molecular Function	GO:0022832	voltage-gated channel activity	0.0812975	0.157293	0	0	1	155
GO:0034633 retinol transport	1	0.00164406	12.5	0.333	Biological Process	GO:0034633	retinol transport	0.00164406	0.163472	0	0	1	3
GO:0046864 isoprenoid transport	1	0.00164406	12.5	0.333	Biological Process	GO:0046864	isoprenoid transport	0.00164406	0.163472	0	0	1	3
GO:0046865 terpenoid transport	1	0.00164406	12.5	0.333	Biological Process	GO:0046865	terpenoid transport	0.00164406	0.163472	0	0	1	3
GO:0031396 regulation of protein ubiquitination	2	0.00256939	25	0.014	Biological Process	GO:0031396	regulation of protein ubiquitination	0.00256939	0.163472	0	0	2	143
GO:0006508 proteolysis	4	0.00302151	50	0.003	Biological Process	GO:0006508	proteolysis	0.00302151	0.163472	0	0	4	1272
GO:1902915 negative regulation of protein polyubiquitination	1	0.00328576	12.5	0.167	Biological Process	GO:1902915	negative regulation of protein polyubiquitination	0.00328576	0.163472	0	0	1	6
GO:1903320 regulation of protein modification by small protein conjugation or removal	2	0.00377659	25	0.011	Biological Process	GO:1903320	regulation of protein modification by small protein conjugation or removal	0.00377659	0.163472	0	0	2	174
GO:0030246 carbohydrate binding	1	0.0863378	12.5	0.006	Molecular Function	GO:0030246	carbohydrate binding	0.0863378	0.163491	0	0	1	165
GO:0008237 metallopeptidase activity	1	0.0948509	12.5	0.005	Molecular Function	GO:0008237	metallopeptidase activity	0.0948509	0.175869	0	0	1	182
GO:0006570 tyrosine metabolic process	1	0.00547101	12.5	0.1	Biological Process	GO:0006570	tyrosine metabolic process	0.00547101	0.176085	0	0	1	10
GO:0030277 maintenance of gastrointestinal epithelium	1	0.00547101	12.5	0.1	Biological Process	GO:0030277	maintenance of gastrointestinal epithelium	0.00547101	0.176085	0	0	1	10
GO:0043161 proteasome-mediated ubiquitin-dependent protein catabolic process	2	0.0058114	25	0.009	Biological Process	GO:0043161	proteasome-mediated ubiquitin-dependent protein catabolic process	0.0058114	0.176085	0	0	2	217
GO:0010801 negative regulation of peptidyl-threonine phosphorylation	1	0.00656206	12.5	0.083	Biological Process	GO:0010801	negative regulation of peptidyl-threonine phosphorylation	0.00656206	0.179457	0	0	1	12
GO:0010669 epithelial structure maintenance	1	0.00710719	12.5	0.077	Biological Process	GO:0010669	epithelial structure maintenance	0.00710719	0.179457	0	0	1	13
GO:0006516 glycoprotein catabolic process	1	0.00874102	12.5	0.062	Biological Process	GO:0006516	glycoprotein catabolic process	0.00874102	0.183128	0	0	1	16
GO:1902914 regulation of protein polyubiquitination	1	0.00874102	12.5	0.062	Biological Process	GO:1902914	regulation of protein polyubiquitination	0.00874102	0.183128	0	0	1	16
GO:0010498 proteasomal protein catabolic process	2	0.00906573	25	0.007	Biological Process	GO:0010498	proteasomal protein catabolic process	0.00906573	0.183128	0	0	2	273
GO:0042572 retinol metabolic process	1	0.0109158	12.5	0.05	Biological Process	GO:0042572	retinol metabolic process	0.0109158	0.187487	0	0	1	20
GO:0031146 SCF-dependent proteasomal ubiquitin-dependent protein catabolic process	1	0.0120016	12.5	0.045	Biological Process	GO:0031146	SCF-dependent proteasomal ubiquitin-dependent protein catabolic process	0.0120016	0.187487	0	0	1	22
GO:0032435 negative regulation of proteasomal ubiquitin-dependent protein catabolic process	1	0.0136284	12.5	0.04	Biological Process	GO:0032435	negative regulation of proteasomal ubiquitin-dependent protein catabolic process	0.0136284	0.187487	0	0	1	25
GO:0009072 aromatic amino acid family metabolic process	1	0.0147116	12.5	0.037	Biological Process	GO:0009072	aromatic amino acid family metabolic process	0.0147116	0.187487	0	0	1	27
GO:0008542 visual learning	1	0.0157938	12.5	0.034	Biological Process	GO:0008542	visual learning	0.0157938	0.187487	0	0	1	29
GO:0006511 ubiquitin-dependent protein catabolic process	2	0.0158144	25	0.005	Biological Process	GO:0006511	ubiquitin-dependent protein catabolic process	0.0158144	0.187487	0	0	2	365
GO:0019941 modification-dependent protein catabolic process	2	0.0163959	25	0.005	Biological Process	GO:0019941	modification-dependent protein catabolic process	0.0163959	0.187487	0	0	2	372
GO:0043632 modification-dependent macromolecule catabolic process	2	0.0167325	25	0.005	Biological Process	GO:0043632	modification-dependent macromolecule catabolic process	0.0167325	0.187487	0	0	2	376
GO:0007632 visual behavior	1	0.0168749	12.5	0.032	Biological Process	GO:0007632	visual behavior	0.0168749	0.187487	0	0	1	31
GO:0010799 regulation of peptidyl-threonine phosphorylation	1	0.0168749	12.5	0.032	Biological Process	GO:0010799	regulation of peptidyl-threonine phosphorylation	0.0168749	0.187487	0	0	1	31
GO:0015672 monovalent inorganic cation transport	2	0.0169868	25	0.005	Biological Process	GO:0015672	monovalent inorganic cation transport	0.0169868	0.187487	0	0	2	379
GO:0032024 positive regulation of insulin secretion	1	0.0174151	12.5	0.031	Biological Process	GO:0032024	positive regulation of insulin secretion	0.0174151	0.187487	0	0	1	32
GO:2000059 negative regulation of ubiquitin-dependent protein catabolic process	1	0.017955	12.5	0.03	Biological Process	GO:2000059	negative regulation of ubiquitin-dependent protein catabolic process	0.017955	0.187487	0	0	1	33
GO:0001523 retinoid metabolic process	1	0.0190341	12.5	0.029	Biological Process	GO:0001523	retinoid metabolic process	0.0190341	0.187487	0	0	1	35
GO:0016101 diterpenoid metabolic process	1	0.0195732	12.5	0.028	Biological Process	GO:0016101	diterpenoid metabolic process	0.0195732	0.187487	0	0	1	36
GO:0006721 terpenoid metabolic process	1	0.0217272	12.5	0.025	Biological Process	GO:0006721	terpenoid metabolic process	0.0217272	0.187487	0	0	1	40
GO:1901799 negative regulation of proteasomal protein catabolic process	1	0.0222651	12.5	0.024	Biological Process	GO:1901799	negative regulation of proteasomal protein catabolic process	0.0222651	0.187487	0	0	1	41
GO:0034308 primary alcohol metabolic process	1	0.023877	12.5	0.023	Biological Process	GO:0034308	primary alcohol metabolic process	0.023877	0.187487	0	0	1	44
GO:0051603 proteolysis involved in cellular protein catabolic process	2	0.0242824	25	0.004	Biological Process	GO:0051603	proteolysis involved in cellular protein catabolic process	0.0242824	0.187487	0	0	2	458
GO:0006094 gluconeogenesis	1	0.0244138	12.5	0.022	Biological Process	GO:0006094	gluconeogenesis	0.0244138	0.187487	0	0	1	45
GO:0090277 positive regulation of peptide hormone secretion	1	0.0244138	12.5	0.022	Biological Process	GO:0090277	positive regulation of peptide hormone secretion	0.0244138	0.187487	0	0	1	45
GO:0019319 hexose biosynthetic process	1	0.0254867	12.5	0.021	Biological Process	GO:0019319	hexose biosynthetic process	0.0254867	0.187487	0	0	1	47
GO:0032526 response to retinoic acid	1	0.0254867	12.5	0.021	Biological Process	GO:0032526	response to retinoic acid	0.0254867	0.187487	0	0	1	47
GO:0008306 associative learning	1	0.027094	12.5	0.02	Biological Process	GO:0008306	associative learning	0.027094	0.187487	0	0	1	50
GO:0010389 regulation of G2/M transition of mitotic cell cycle	1	0.027094	12.5	0.02	Biological Process	GO:0010389	regulation of G2/M transition of mitotic cell cycle	0.027094	0.187487	0	0	1	50
GO:0046364 monosaccharide biosynthetic process	1	0.027094	12.5	0.02	Biological Process	GO:0046364	monosaccharide biosynthetic process	0.027094	0.187487	0	0	1	50
GO:1903051 negative regulation of proteolysis involved in cellular protein catabolic process	1	0.0276293	12.5	0.02	Biological Process	GO:1903051	negative regulation of proteolysis involved in cellular protein catabolic process	0.0276293	0.187487	0	0	1	51
GO:0022600 digestive system process	1	0.0281643	12.5	0.019	Biological Process	GO:0022600	digestive system process	0.0281643	0.187487	0	0	1	52
GO:0030433 ubiquitin-dependent ERAD pathway	1	0.0281643	12.5	0.019	Biological Process	GO:0030433	ubiquitin-dependent ERAD pathway	0.0281643	0.187487	0	0	1	52
GO:0044257 cellular protein catabolic process	2	0.0281862	25	0.004	Biological Process	GO:0044257	cellular protein catabolic process	0.0281862	0.187487	0	0	2	496
GO:0016567 protein ubiquitination	2	0.030778	25	0.004	Biological Process	GO:0016567	protein ubiquitination	0.030778	0.187487	0	0	2	520
GO:0006720 isoprenoid metabolic process	1	0.0313689	12.5	0.017	Biological Process	GO:0006720	isoprenoid metabolic process	0.0313689	0.187487	0	0	1	58
GO:0031397 negative regulation of protein ubiquitination	1	0.0313689	12.5	0.017	Biological Process	GO:0031397	negative regulation of protein ubiquitination	0.0313689	0.187487	0	0	1	58
GO:1903363 negative regulation of cellular protein catabolic process	1	0.0313689	12.5	0.017	Biological Process	GO:1903363	negative regulation of cellular protein catabolic process	0.0313689	0.187487	0	0	1	58
GO:0007613 memory	1	0.0324351	12.5	0.017	Biological Process	GO:0007613	memory	0.0324351	0.187487	0	0	1	60
GO:0021954 central nervous system neuron development	1	0.0324351	12.5	0.017	Biological Process	GO:0021954	central nervous system neuron development	0.0324351	0.187487	0	0	1	60
GO:0034754 cellular hormone metabolic process	1	0.0324351	12.5	0.017	Biological Process	GO:0034754	cellular hormone metabolic process	0.0324351	0.187487	0	0	1	60
GO:0046887 positive regulation of hormone secretion	1	0.0329678	12.5	0.016	Biological Process	GO:0046887	positive regulation of hormone secretion	0.0329678	0.187487	0	0	1	61
GO:0098662 inorganic cation transmembrane transport	2	0.0336927	25	0.004	Biological Process	GO:0098662	inorganic cation transmembrane transport	0.0336927	0.187487	0	0	2	546
GO:0007586 digestion	1	0.0340324	12.5	0.016	Biological Process	GO:0007586	digestion	0.0340324	0.187487	0	0	1	63
GO:1903321 negative regulation of protein modification by small protein conjugation or removal	1	0.0356274	12.5	0.015	Biological Process	GO:1903321	negative regulation of protein modification by small protein conjugation or removal	0.0356274	0.188422	0	0	1	66
GO:0050714 positive regulation of protein secretion	1	0.0361585	12.5	0.015	Biological Process	GO:0050714	positive regulation of protein secretion	0.0361585	0.188422	0	0	1	67
GO:0032446 protein modification by small protein conjugation	2	0.0365978	25	0.004	Biological Process	GO:0032446	protein modification by small protein conjugation	0.0365978	0.188422	0	0	2	571
GO:1902749 regulation of cell cycle G2/M phase transition	1	0.0366894	12.5	0.015	Biological Process	GO:1902749	regulation of cell cycle G2/M phase transition	0.0366894	0.188422	0	0	1	68
GO:0098660 inorganic ion transmembrane transport	2	0.0376677	25	0.003	Biological Process	GO:0098660	inorganic ion transmembrane transport	0.0376677	0.190222	0	0	2	580
GO:0036503 ERAD pathway	1	0.0388104	12.5	0.014	Biological Process	GO:0036503	ERAD pathway	0.0388104	0.190261	0	0	1	72
GO:0000086 G2/M transition of mitotic cell cycle	1	0.0393401	12.5	0.014	Biological Process	GO:0000086	G2/M transition of mitotic cell cycle	0.0393401	0.190261	0	0	1	73
GO:0030163 protein catabolic process	2	0.0408286	25	0.003	Biological Process	GO:0030163	protein catabolic process	0.0408286	0.190261	0	0	2	606
GO:0032091 negative regulation of protein binding	1	0.0409274	12.5	0.013	Biological Process	GO:0032091	negative regulation of protein binding	0.0409274	0.190261	0	0	1	76
GO:0002793 positive regulation of peptide secretion	1	0.041456	12.5	0.013	Biological Process	GO:0002793	positive regulation of peptide secretion	0.041456	0.190261	0	0	1	77
GO:0050796 regulation of insulin secretion	1	0.0419843	12.5	0.013	Biological Process	GO:0050796	regulation of insulin secretion	0.0419843	0.190261	0	0	1	78
GO:0018107 peptidyl-threonine phosphorylation	1	0.0425124	12.5	0.013	Biological Process	GO:0018107	peptidyl-threonine phosphorylation	0.0425124	0.190261	0	0	1	79
GO:0098655 cation transmembrane transport	2	0.0426989	25	0.003	Biological Process	GO:0098655	cation transmembrane transport	0.0426989	0.190261	0	0	2	621
GO:0032434 regulation of proteasomal ubiquitin-dependent protein catabolic process	1	0.0446222	12.5	0.012	Biological Process	GO:0032434	regulation of proteasomal ubiquitin-dependent protein catabolic process	0.0446222	0.19595	0	0	1	83
GO:0018210 peptidyl-threonine modification	1	0.0456756	12.5	0.012	Biological Process	GO:0018210	peptidyl-threonine modification	0.0456756	0.196647	0	0	1	85
GO:0007612 learning	1	0.0467279	12.5	0.011	Biological Process	GO:0007612	learning	0.0467279	0.196647	0	0	1	87
GO:0042177 negative regulation of protein catabolic process	1	0.0467279	12.5	0.011	Biological Process	GO:0042177	negative regulation of protein catabolic process	0.0467279	0.196647	0	0	1	87
GO:0044839 cell cycle G2/M phase transition	1	0.0493544	12.5	0.011	Biological Process	GO:0044839	cell cycle G2/M phase transition	0.0493544	0.203523	0	0	1	92
GO:0070647 protein modification by small protein conjugation or removal	2	0.0497052	25	0.003	Biological Process	GO:0070647	protein modification by small protein conjugation or removal	0.0497052	0.203523	0	0	2	675
GO:1901136 carbohydrate derivative catabolic process	1	0.0509272	12.5	0.011	Biological Process	GO:1901136	carbohydrate derivative catabolic process	0.0509272	0.205139	0	0	1	95
GO:0044265 cellular macromolecule catabolic process	2	0.051454	25	0.003	Biological Process	GO:0044265	cellular macromolecule catabolic process	0.051454	0.205139	0	0	2	688
GO:0090276 regulation of peptide hormone secretion	1	0.0524978	12.5	0.01	Biological Process	GO:0090276	regulation of peptide hormone secretion	0.0524978	0.205965	0	0	1	98
GO:2000058 regulation of ubiquitin-dependent protein catabolic process	1	0.0530208	12.5	0.01	Biological Process	GO:2000058	regulation of ubiquitin-dependent protein catabolic process	0.0530208	0.205965	0	0	1	99
GO:0030073 insulin secretion	1	0.054066	12.5	0.01	Biological Process	GO:0030073	insulin secretion	0.054066	0.207367	0	0	1	101
GO:0019538 protein metabolic process	5	0.0591354	62.5	0.001	Biological Process	GO:0019538	protein metabolic process	0.0591354	0.21942	0	0	5	4400
GO:0022900 electron transport chain	1	0.0608357	12.5	0.009	Biological Process	GO:0022900	electron transport chain	0.0608357	0.21942	0	0	1	114
GO:0051100 negative regulation of binding	1	0.0608357	12.5	0.009	Biological Process	GO:0051100	negative regulation of binding	0.0608357	0.21942	0	0	1	114
GO:0006006 glucose metabolic process	1	0.0613547	12.5	0.009	Biological Process	GO:0006006	glucose metabolic process	0.0613547	0.21942	0	0	1	115
GO:0016051 carbohydrate biosynthetic process	1	0.0665307	12.5	0.008	Biological Process	GO:0016051	carbohydrate biosynthetic process	0.0665307	0.21942	0	0	1	125
GO:1901565 organonitrogen compound catabolic process	2	0.0674562	25	0.003	Biological Process	GO:1901565	organonitrogen compound catabolic process	0.0674562	0.21942	0	0	2	800
GO:0006812 cation transport	2	0.0679069	25	0.002	Biological Process	GO:0006812	cation transport	0.0679069	0.21942	0	0	2	803
GO:0034220 ion transmembrane transport	2	0.0683586	25	0.002	Biological Process	GO:0034220	ion transmembrane transport	0.0683586	0.21942	0	0	2	806
GO:0046883 regulation of hormone secretion	1	0.0696244	12.5	0.008	Biological Process	GO:0046883	regulation of hormone secretion	0.0696244	0.21942	0	0	1	131
GO:0061136 regulation of proteasomal protein catabolic process	1	0.0701391	12.5	0.008	Biological Process	GO:0061136	regulation of proteasomal protein catabolic process	0.0701391	0.21942	0	0	1	132
GO:0009057 macromolecule catabolic process	2	0.0704811	25	0.002	Biological Process	GO:0009057	macromolecule catabolic process	0.0704811	0.21942	0	0	2	820
GO:0000209 protein polyubiquitination	1	0.0706536	12.5	0.008	Biological Process	GO:0000209	protein polyubiquitination	0.0706536	0.21942	0	0	1	133
GO:0030072 peptide hormone secretion	1	0.0706536	12.5	0.008	Biological Process	GO:0030072	peptide hormone secretion	0.0706536	0.21942	0	0	1	133
GO:0042445 hormone metabolic process	1	0.0711678	12.5	0.007	Biological Process	GO:0042445	hormone metabolic process	0.0711678	0.21942	0	0	1	134
GO:0007611 learning or memory	1	0.0732222	12.5	0.007	Biological Process	GO:0007611	learning or memory	0.0732222	0.21942	0	0	1	138
GO:0050708 regulation of protein secretion	1	0.0732222	12.5	0.007	Biological Process	GO:0050708	regulation of protein secretion	0.0732222	0.21942	0	0	1	138
GO:1902600 proton transmembrane transport	1	0.0732222	12.5	0.007	Biological Process	GO:1902600	proton transmembrane transport	0.0732222	0.21942	0	0	1	138
GO:0018193 peptidyl-amino acid modification	2	0.0737086	25	0.002	Biological Process	GO:0018193	peptidyl-amino acid modification	0.0737086	0.21942	0	0	2	841
GO:0015850 organic hydroxy compound transport	1	0.074248	12.5	0.007	Biological Process	GO:0015850	organic hydroxy compound transport	0.074248	0.21942	0	0	1	140
GO:1903532 positive regulation of secretion by cell	1	0.074248	12.5	0.007	Biological Process	GO:1903532	positive regulation of secretion by cell	0.074248	0.21942	0	0	1	140
GO:0001101 response to acid chemical	1	0.0747605	12.5	0.007	Biological Process	GO:0001101	response to acid chemical	0.0747605	0.21942	0	0	1	141
GO:0021953 central nervous system neuron differentiation	1	0.0747605	12.5	0.007	Biological Process	GO:0021953	central nervous system neuron differentiation	0.0747605	0.21942	0	0	1	141
GO:0033500 carbohydrate homeostasis	1	0.0762964	12.5	0.007	Biological Process	GO:0033500	carbohydrate homeostasis	0.0762964	0.21942	0	0	1	144
GO:0042593 glucose homeostasis	1	0.0762964	12.5	0.007	Biological Process	GO:0042593	glucose homeostasis	0.0762964	0.21942	0	0	1	144
GO:1901605 alpha-amino acid metabolic process	1	0.0762964	12.5	0.007	Biological Process	GO:1901605	alpha-amino acid metabolic process	0.0762964	0.21942	0	0	1	144
GO:0019318 hexose metabolic process	1	0.0768079	12.5	0.007	Biological Process	GO:0019318	hexose metabolic process	0.0768079	0.21942	0	0	1	145
GO:0043393 regulation of protein binding	1	0.0788515	12.5	0.007	Biological Process	GO:0043393	regulation of protein binding	0.0788515	0.21942	0	0	1	149
GO:0071804 cellular potassium ion transport	1	0.0793617	12.5	0.007	Biological Process	GO:0071804	cellular potassium ion transport	0.0793617	0.21942	0	0	1	150
GO:0071805 potassium ion transmembrane transport	1	0.0793617	12.5	0.007	Biological Process	GO:0071805	potassium ion transmembrane transport	0.0793617	0.21942	0	0	1	150
GO:1903050 regulation of proteolysis involved in cellular protein catabolic process	1	0.0793617	12.5	0.007	Biological Process	GO:1903050	regulation of proteolysis involved in cellular protein catabolic process	0.0793617	0.21942	0	0	1	150
GO:0001894 tissue homeostasis	1	0.0803815	12.5	0.007	Biological Process	GO:0001894	tissue homeostasis	0.0803815	0.21942	0	0	1	152
GO:0051047 positive regulation of secretion	1	0.0803815	12.5	0.007	Biological Process	GO:0051047	positive regulation of secretion	0.0803815	0.21942	0	0	1	152
GO:0051222 positive regulation of protein transport	1	0.0819093	12.5	0.006	Biological Process	GO:0051222	positive regulation of protein transport	0.0819093	0.220997	0	0	1	155
GO:0002791 regulation of peptide secretion	1	0.0824181	12.5	0.006	Biological Process	GO:0002791	regulation of peptide secretion	0.0824181	0.220997	0	0	1	156
GO:0005996 monosaccharide metabolic process	1	0.0844508	12.5	0.006	Biological Process	GO:0005996	monosaccharide metabolic process	0.0844508	0.224461	0	0	1	160
GO:0050890 cognition	1	0.0874923	12.5	0.006	Biological Process	GO:0050890	cognition	0.0874923	0.228536	0	0	1	166
GO:1901990 regulation of mitotic cell cycle phase transition	1	0.0874923	12.5	0.006	Biological Process	GO:1901990	regulation of mitotic cell cycle phase transition	0.0874923	0.228536	0	0	1	166
GO:0006813 potassium ion transport	1	0.0890098	12.5	0.006	Biological Process	GO:0006813	potassium ion transport	0.0890098	0.228559	0	0	1	169
GO:1904951 positive regulation of establishment of protein localization	1	0.0890098	12.5	0.006	Biological Process	GO:1904951	positive regulation of establishment of protein localization	0.0890098	0.228559	0	0	1	169
GO:0046879 hormone secretion	1	0.0905251	12.5	0.006	Biological Process	GO:0046879	hormone secretion	0.0905251	0.229213	0	0	1	172
GO:1903362 regulation of cellular protein catabolic process	1	0.0910297	12.5	0.006	Biological Process	GO:1903362	regulation of cellular protein catabolic process	0.0910297	0.229213	0	0	1	173
GO:0031330 negative regulation of cellular catabolic process	1	0.091534	12.5	0.006	Biological Process	GO:0031330	negative regulation of cellular catabolic process	0.091534	0.229213	0	0	1	174
GO:0009914 hormone transport	1	0.093549	12.5	0.006	Biological Process	GO:0009914	hormone transport	0.093549	0.23045	0	0	1	178
GO:0034976 response to endoplasmic reticulum stress	1	0.093549	12.5	0.006	Biological Process	GO:0034976	response to endoplasmic reticulum stress	0.093549	0.23045	0	0	1	178
GO:0009306 protein secretion	1	0.0960622	12.5	0.005	Biological Process	GO:0009306	protein secretion	0.0960622	0.234733	0	0	1	183
GO:0005261 cation channel activity	1	0.131105	12.5	0.004	Molecular Function	GO:0005261	cation channel activity	0.131105	0.238129	0	0	1	256
GO:0009416 response to light stimulus	1	0.100071	12.5	0.005	Biological Process	GO:0009416	response to light stimulus	0.100071	0.242571	0	0	1	191
GO:0051049 regulation of transport	2	0.101106	25	0.002	Biological Process	GO:0051049	regulation of transport	0.101106	0.243135	0	0	2	1008
GO:0022839 ion gated channel activity	1	0.138297	12.5	0.004	Molecular Function	GO:0022839	ion gated channel activity	0.138297	0.244672	0	0	1	271
GO:0022836 gated channel activity	1	0.140206	12.5	0.004	Molecular Function	GO:0022836	gated channel activity	0.140206	0.244672	0	0	1	275
GO:1901987 regulation of cell cycle phase transition	1	0.103067	12.5	0.005	Biological Process	GO:1901987	regulation of cell cycle phase transition	0.103067	0.245158	0	0	1	197
GO:0006066 alcohol metabolic process	1	0.103565	12.5	0.005	Biological Process	GO:0006066	alcohol metabolic process	0.103565	0.245158	0	0	1	198
GO:0009895 negative regulation of catabolic process	1	0.107545	12.5	0.005	Biological Process	GO:0009895	negative regulation of catabolic process	0.107545	0.252605	0	0	1	206
GO:0002790 peptide secretion	1	0.111014	12.5	0.005	Biological Process	GO:0002790	peptide secretion	0.111014	0.255963	0	0	1	213
GO:0045861 negative regulation of proteolysis	1	0.111014	12.5	0.005	Biological Process	GO:0045861	negative regulation of proteolysis	0.111014	0.255963	0	0	1	213
GO:0006520 cellular amino acid metabolic process	1	0.111508	12.5	0.005	Biological Process	GO:0006520	cellular amino acid metabolic process	0.111508	0.255963	0	0	1	214
GO:1901564 organonitrogen compound metabolic process	5	0.112404	62.5	0.001	Biological Process	GO:1901564	organonitrogen compound metabolic process	0.112404	0.256079	0	0	5	5186
GO:0044772 mitotic cell cycle phase transition	1	0.118899	12.5	0.004	Biological Process	GO:0044772	mitotic cell cycle phase transition	0.118899	0.268854	0	0	1	229
GO:0046873 metal ion transmembrane transporter activity	1	0.161894	12.5	0.003	Molecular Function	GO:0046873	metal ion transmembrane transporter activity	0.161894	0.277089	0	0	1	321
GO:0008152 metabolic process	7	0.124535	87.5	0.001	Biological Process	GO:0008152	metabolic process	0.124535	0.277251	0	0	7	8994
GO:0006869 lipid transport	1	0.127697	12.5	0.004	Biological Process	GO:0006869	lipid transport	0.127697	0.277251	0	0	1	247
GO:0018108 peptidyl-tyrosine phosphorylation	1	0.127697	12.5	0.004	Biological Process	GO:0018108	peptidyl-tyrosine phosphorylation	0.127697	0.277251	0	0	1	247
GO:0023061 signal release	1	0.127697	12.5	0.004	Biological Process	GO:0023061	signal release	0.127697	0.277251	0	0	1	247
GO:0018212 peptidyl-tyrosine modification	1	0.129156	12.5	0.004	Biological Process	GO:0018212	peptidyl-tyrosine modification	0.129156	0.277251	0	0	1	250
GO:0001654 eye development	1	0.129642	12.5	0.004	Biological Process	GO:0001654	eye development	0.129642	0.277251	0	0	1	251
GO:0051098 regulation of binding	1	0.130127	12.5	0.004	Biological Process	GO:0051098	regulation of binding	0.130127	0.277251	0	0	1	252
GO:0150063 visual system development	1	0.131097	12.5	0.004	Biological Process	GO:0150063	visual system development	0.131097	0.277251	0	0	1	254
GO:0009100 glycoprotein metabolic process	1	0.131582	12.5	0.004	Biological Process	GO:0009100	glycoprotein metabolic process	0.131582	0.277251	0	0	1	255
GO:0006811 ion transport	2	0.13228	25	0.002	Biological Process	GO:0006811	ion transport	0.13228	0.277251	0	0	2	1181
GO:0048880 sensory system development	1	0.133035	12.5	0.004	Biological Process	GO:0048880	sensory system development	0.133035	0.277251	0	0	1	258
GO:0055085 transmembrane transport	2	0.133593	25	0.002	Biological Process	GO:0055085	transmembrane transport	0.133593	0.277251	0	0	2	1188
GO:0044770 cell cycle phase transition	1	0.135935	12.5	0.004	Biological Process	GO:0044770	cell cycle phase transition	0.135935	0.279374	0	0	1	264
GO:0060249 anatomical structure homeostasis	1	0.1369	12.5	0.004	Biological Process	GO:0060249	anatomical structure homeostasis	0.1369	0.279374	0	0	1	266
GO:0042176 regulation of protein catabolic process	1	0.137382	12.5	0.004	Biological Process	GO:0042176	regulation of protein catabolic process	0.137382	0.279374	0	0	1	267
GO:0009314 response to radiation	1	0.139789	12.5	0.004	Biological Process	GO:0009314	response to radiation	0.139789	0.280503	0	0	1	272
GO:0034765 regulation of ion transmembrane transport	1	0.139789	12.5	0.004	Biological Process	GO:0034765	regulation of ion transmembrane transport	0.139789	0.280503	0	0	1	272
GO:0031399 regulation of protein modification process	2	0.141161	25	0.002	Biological Process	GO:0031399	regulation of protein modification process	0.141161	0.281394	0	0	2	1228
GO:0051223 regulation of protein transport	1	0.14554	12.5	0.004	Biological Process	GO:0051223	regulation of protein transport	0.14554	0.287308	0	0	1	284
GO:0001933 negative regulation of protein phosphorylation	1	0.146973	12.5	0.003	Biological Process	GO:0001933	negative regulation of protein phosphorylation	0.146973	0.287308	0	0	1	287
GO:0010876 lipid localization	1	0.146973	12.5	0.003	Biological Process	GO:0010876	lipid localization	0.146973	0.287308	0	0	1	287
GO:0005216 ion channel activity	1	0.171174	12.5	0.003	Molecular Function	GO:0005216	ion channel activity	0.171174	0.287443	0	0	1	341
GO:0022838 substrate-specific channel activity	1	0.175321	12.5	0.003	Molecular Function	GO:0022838	substrate-specific channel activity	0.175321	0.288954	0	0	1	350
GO:0010817 regulation of hormone levels	1	0.150783	12.5	0.003	Biological Process	GO:0010817	regulation of hormone levels	0.150783	0.291805	0	0	1	295
GO:1901575 organic substance catabolic process	2	0.152526	25	0.002	Biological Process	GO:1901575	organic substance catabolic process	0.152526	0.291805	0	0	2	1287
GO:1903530 regulation of secretion by cell	1	0.152683	12.5	0.003	Biological Process	GO:1903530	regulation of secretion by cell	0.152683	0.291805	0	0	1	299
GO:0070201 regulation of establishment of protein localization	1	0.154105	12.5	0.003	Biological Process	GO:0070201	regulation of establishment of protein localization	0.154105	0.291805	0	0	1	302
GO:0090087 regulation of peptide transport	1	0.154578	12.5	0.003	Biological Process	GO:0090087	regulation of peptide transport	0.154578	0.291805	0	0	1	303
GO:1901615 organic hydroxy compound metabolic process	1	0.155052	12.5	0.003	Biological Process	GO:1901615	organic hydroxy compound metabolic process	0.155052	0.291805	0	0	1	304
GO:0006091 generation of precursor metabolites and energy	1	0.156943	12.5	0.003	Biological Process	GO:0006091	generation of precursor metabolites and energy	0.156943	0.293541	0	0	1	308
GO:0007346 regulation of mitotic cell cycle	1	0.159301	12.5	0.003	Biological Process	GO:0007346	regulation of mitotic cell cycle	0.159301	0.294171	0	0	1	313
GO:0006468 protein phosphorylation	2	0.159964	25	0.002	Biological Process	GO:0006468	protein phosphorylation	0.159964	0.294171	0	0	2	1325
GO:0042326 negative regulation of phosphorylation	1	0.162124	12.5	0.003	Biological Process	GO:0042326	negative regulation of phosphorylation	0.162124	0.294171	0	0	1	319
GO:0048871 multicellular organismal homeostasis	1	0.162124	12.5	0.003	Biological Process	GO:0048871	multicellular organismal homeostasis	0.162124	0.294171	0	0	1	319
GO:0044248 cellular catabolic process	2	0.162134	25	0.001	Biological Process	GO:0044248	cellular catabolic process	0.162134	0.294171	0	0	2	1336
GO:0034762 regulation of transmembrane transport	1	0.16447	12.5	0.003	Biological Process	GO:0034762	regulation of transmembrane transport	0.16447	0.29637	0	0	1	324
GO:0044281 small molecule metabolic process	2	0.165302	25	0.001	Biological Process	GO:0044281	small molecule metabolic process	0.165302	0.29637	0	0	2	1352
GO:0051046 regulation of secretion	1	0.166811	12.5	0.003	Biological Process	GO:0051046	regulation of secretion	0.166811	0.297315	0	0	1	329
GO:0015267 channel activity	1	0.187651	12.5	0.003	Molecular Function	GO:0015267	channel activity	0.187651	0.298231	0	0	1	377
GO:0022803 passive transmembrane transporter activity	1	0.187651	12.5	0.003	Molecular Function	GO:0022803	passive transmembrane transporter activity	0.187651	0.298231	0	0	1	377
GO:0019005 SCF ubiquitin ligase complex	1	0.014072	14.286	0.033	Cellular Component	GO:0019005	SCF ubiquitin ligase complex	0.014072	0.318801	0	0	1	30
GO:0043197 dendritic spine	1	0.0210441	14.286	0.022	Cellular Component	GO:0043197	dendritic spine	0.0210441	0.318801	0	0	1	45
GO:0044309 neuron spine	1	0.0219705	14.286	0.021	Cellular Component	GO:0044309	neuron spine	0.0219705	0.318801	0	0	1	47
GO:0031225 anchored component of membrane	1	0.0284344	14.286	0.016	Cellular Component	GO:0031225	anchored component of membrane	0.0284344	0.318801	0	0	1	61
GO:0005746 mitochondrial respiratory chain	1	0.0298148	14.286	0.016	Cellular Component	GO:0005746	mitochondrial respiratory chain	0.0298148	0.318801	0	0	1	64
GO:0070469 respiratory chain	1	0.0421624	14.286	0.011	Cellular Component	GO:0070469	respiratory chain	0.0421624	0.318801	0	0	1	91
GO:0016021 integral component of membrane	5	0.0478288	71.429	0.001	Cellular Component	GO:0016021	integral component of membrane	0.0478288	0.318801	0	0	5	5011
GO:0031461 cullin-RING ubiquitin ligase complex	1	0.0503191	14.286	0.009	Cellular Component	GO:0031461	cullin-RING ubiquitin ligase complex	0.0503191	0.318801	0	0	1	109
GO:0031224 intrinsic component of membrane	5	0.050337	71.429	0.001	Cellular Component	GO:0031224	intrinsic component of membrane	0.050337	0.318801	0	0	5	5072
GO:0007610 behavior	1	0.18441	12.5	0.003	Biological Process	GO:0007610	behavior	0.18441	0.326761	0	0	1	367
GO:0006464 cellular protein modification process	3	0.187379	37.5	0.001	Biological Process	GO:0006464	cellular protein modification process	0.187379	0.327507	0	0	3	2813
GO:0036211 protein modification process	3	0.187379	37.5	0.001	Biological Process	GO:0036211	protein modification process	0.187379	0.327507	0	0	3	2813
GO:0043269 regulation of ion transport	1	0.188073	12.5	0.003	Biological Process	GO:0043269	regulation of ion transport	0.188073	0.327507	0	0	1	375
GO:0033993 response to lipid	1	0.191722	12.5	0.003	Biological Process	GO:0033993	response to lipid	0.191722	0.331953	0	0	1	383
GO:0007423 sensory organ development	1	0.19445	12.5	0.003	Biological Process	GO:0007423	sensory organ development	0.19445	0.334762	0	0	1	389
GO:0007169 transmembrane receptor protein tyrosine kinase signaling pathway	1	0.196263	12.5	0.003	Biological Process	GO:0007169	transmembrane receptor protein tyrosine kinase signaling pathway	0.196263	0.335976	0	0	1	393
GO:0009056 catabolic process	2	0.199785	25	0.001	Biological Process	GO:0009056	catabolic process	0.199785	0.340084	0	0	2	1522
GO:0048731 system development	3	0.202554	37.5	0.001	Biological Process	GO:0048731	system development	0.202554	0.34268	0	0	3	2915
GO:0010563 negative regulation of phosphorus metabolic process	1	0.205278	12.5	0.002	Biological Process	GO:0010563	negative regulation of phosphorus metabolic process	0.205278	0.34268	0	0	1	413
GO:0045936 negative regulation of phosphate metabolic process	1	0.205278	12.5	0.002	Biological Process	GO:0045936	negative regulation of phosphate metabolic process	0.205278	0.34268	0	0	1	413
GO:0010564 regulation of cell cycle process	1	0.206175	12.5	0.002	Biological Process	GO:0010564	regulation of cell cycle process	0.206175	0.34268	0	0	1	415
GO:1903047 mitotic cell cycle process	1	0.207966	12.5	0.002	Biological Process	GO:1903047	mitotic cell cycle process	0.207966	0.34268	0	0	1	419
GO:0005975 carbohydrate metabolic process	1	0.208413	12.5	0.002	Biological Process	GO:0005975	carbohydrate metabolic process	0.208413	0.34268	0	0	1	420
GO:0043412 macromolecule modification	3	0.209227	37.5	0.001	Biological Process	GO:0043412	macromolecule modification	0.209227	0.34268	0	0	3	2959
GO:0031400 negative regulation of protein modification process	1	0.210645	12.5	0.002	Biological Process	GO:0031400	negative regulation of protein modification process	0.210645	0.343147	0	0	1	425
GO:0003008 system process	2	0.217919	25	0.001	Biological Process	GO:0003008	system process	0.217919	0.353098	0	0	2	1609
GO:0016310 phosphorylation	2	0.2196	25	0.001	Biological Process	GO:0016310	phosphorylation	0.2196	0.35393	0	0	2	1617
GO:0010243 response to organonitrogen compound	1	0.223923	12.5	0.002	Biological Process	GO:0010243	response to organonitrogen compound	0.223923	0.358987	0	0	1	455
GO:0032940 secretion by cell	1	0.22524	12.5	0.002	Biological Process	GO:0032940	secretion by cell	0.22524	0.359198	0	0	1	458
GO:0044238 primary metabolic process	6	0.228483	75	0.001	Biological Process	GO:0044238	primary metabolic process	0.228483	0.362462	0	0	6	8096
GO:0010033 response to organic substance	2	0.230788	25	0.001	Biological Process	GO:0010033	response to organic substance	0.230788	0.36304	0	0	2	1670
GO:0044283 small molecule biosynthetic process	1	0.23223	12.5	0.002	Biological Process	GO:0044283	small molecule biosynthetic process	0.23223	0.36304	0	0	1	474
GO:0006810 transport	3	0.232507	37.5	0.001	Biological Process	GO:0006810	transport	0.232507	0.36304	0	0	3	3109
GO:0051050 positive regulation of transport	1	0.234404	12.5	0.002	Biological Process	GO:0051050	positive regulation of transport	0.234404	0.36304	0	0	1	479
GO:0030162 regulation of proteolysis	1	0.234838	12.5	0.002	Biological Process	GO:0030162	regulation of proteolysis	0.234838	0.36304	0	0	1	480
GO:0008289 lipid binding	1	0.233221	12.5	0.002	Molecular Function	GO:0008289	lipid binding	0.233221	0.364153	0	0	1	480
GO:0000151 ubiquitin ligase complex	1	0.0766391	14.286	0.006	Cellular Component	GO:0000151	ubiquitin ligase complex	0.0766391	0.365374	0	0	1	168
GO:0044455 mitochondrial membrane part	1	0.0805985	14.286	0.006	Cellular Component	GO:0044455	mitochondrial membrane part	0.0805985	0.365374	0	0	1	177
GO:0030425 dendrite	1	0.0867286	14.286	0.005	Cellular Component	GO:0030425	dendrite	0.0867286	0.365374	0	0	1	191
GO:0097447 dendritic tree	1	0.0867286	14.286	0.005	Cellular Component	GO:0097447	dendritic tree	0.0867286	0.365374	0	0	1	191
GO:0044425 membrane part	5	0.089741	71.429	0.001	Cellular Component	GO:0044425	membrane part	0.089741	0.365374	0	0	5	5833
GO:0032879 regulation of localization	2	0.242056	25	0.001	Biological Process	GO:0032879	regulation of localization	0.242056	0.370614	0	0	2	1723
GO:0031329 regulation of cellular catabolic process	1	0.242183	12.5	0.002	Biological Process	GO:0031329	regulation of cellular catabolic process	0.242183	0.370614	0	0	1	497
GO:0032268 regulation of cellular protein metabolic process	2	0.245258	25	0.001	Biological Process	GO:0032268	regulation of cellular protein metabolic process	0.245258	0.371127	0	0	2	1738
GO:1901698 response to nitrogen compound	1	0.246047	12.5	0.002	Biological Process	GO:1901698	response to nitrogen compound	0.246047	0.371127	0	0	1	506
GO:0007275 multicellular organism development	3	0.246193	37.5	0.001	Biological Process	GO:0007275	multicellular organism development	0.246193	0.371127	0	0	3	3195
GO:0000278 mitotic cell cycle	1	0.25032	12.5	0.002	Biological Process	GO:0000278	mitotic cell cycle	0.25032	0.375479	0	0	1	516
GO:0051234 establishment of localization	3	0.251667	37.5	0.001	Biological Process	GO:0051234	establishment of localization	0.251667	0.37564	0	0	3	3229
GO:0032880 regulation of protein localization	1	0.254995	12.5	0.002	Biological Process	GO:0032880	regulation of protein localization	0.254995	0.378743	0	0	1	527
GO:0004672 protein kinase activity	1	0.248189	12.5	0.002	Molecular Function	GO:0004672	protein kinase activity	0.248189	0.380841	0	0	1	515
GO:0007417 central nervous system development	1	0.263431	12.5	0.002	Biological Process	GO:0007417	central nervous system development	0.263431	0.387473	0	0	1	547
GO:0046903 secretion	1	0.263431	12.5	0.002	Biological Process	GO:0046903	secretion	0.263431	0.387473	0	0	1	547
GO:0051246 regulation of protein metabolic process	2	0.268451	25	0.001	Biological Process	GO:0051246	regulation of protein metabolic process	0.268451	0.392949	0	0	2	1846
GO:0071704 organic substance metabolic process	6	0.271933	75	0.001	Biological Process	GO:0071704	organic substance metabolic process	0.271933	0.396133	0	0	6	8440
GO:0030097 hemopoiesis	1	0.2751	12.5	0.002	Biological Process	GO:0030097	hemopoiesis	0.2751	0.398017	0	0	1	575
GO:0030001 metal ion transport	1	0.275927	12.5	0.002	Biological Process	GO:0030001	metal ion transport	0.275927	0.398017	0	0	1	577
GO:0009894 regulation of catabolic process	1	0.277167	12.5	0.002	Biological Process	GO:0009894	regulation of catabolic process	0.277167	0.398017	0	0	1	580
GO:0009628 response to abiotic stimulus	1	0.282106	12.5	0.002	Biological Process	GO:0009628	response to abiotic stimulus	0.282106	0.403199	0	0	1	592
GO:0048534 hematopoietic or lymphoid organ development	1	0.289459	12.5	0.002	Biological Process	GO:0048534	hematopoietic or lymphoid organ development	0.289459	0.411766	0	0	1	610
GO:0048666 neuron development	1	0.297552	12.5	0.002	Biological Process	GO:0048666	neuron development	0.297552	0.4213	0	0	1	630
GO:0007167 enzyme linked receptor protein signaling pathway	1	0.299563	12.5	0.002	Biological Process	GO:0007167	enzyme linked receptor protein signaling pathway	0.299563	0.422174	0	0	1	635
GO:0019752 carboxylic acid metabolic process	1	0.301167	12.5	0.002	Biological Process	GO:0019752	carboxylic acid metabolic process	0.301167	0.422471	0	0	1	639
GO:0036477 somatodendritic compartment	1	0.123622	14.286	0.004	Cellular Component	GO:0036477	somatodendritic compartment	0.123622	0.422966	0	0	1	277
GO:0098794 postsynapse	1	0.123622	14.286	0.004	Cellular Component	GO:0098794	postsynapse	0.123622	0.422966	0	0	1	277
GO:0005743 mitochondrial inner membrane	1	0.126148	14.286	0.004	Cellular Component	GO:0005743	mitochondrial inner membrane	0.126148	0.422966	0	0	1	283
GO:0003824 catalytic activity	4	0.28605	50	0.001	Molecular Function	GO:0003824	catalytic activity	0.28605	0.425307	0	0	4	5095
GO:0016773 phosphotransferase activity, alcohol group as acceptor	1	0.286724	12.5	0.002	Molecular Function	GO:0016773	phosphotransferase activity, alcohol group as acceptor	0.286724	0.425307	0	0	1	608
GO:0048856 anatomical structure development	3	0.304649	37.5	0.001	Biological Process	GO:0048856	anatomical structure development	0.304649	0.425386	0	0	3	3549
GO:0002520 immune system development	1	0.306759	12.5	0.002	Biological Process	GO:0002520	immune system development	0.306759	0.426367	0	0	1	653
GO:0043436 oxoacid metabolic process	1	0.312312	12.5	0.001	Biological Process	GO:0043436	oxoacid metabolic process	0.312312	0.431107	0	0	1	667
GO:0044255 cellular lipid metabolic process	1	0.313496	12.5	0.001	Biological Process	GO:0044255	cellular lipid metabolic process	0.313496	0.431107	0	0	1	670
GO:0048878 chemical homeostasis	1	0.315467	12.5	0.001	Biological Process	GO:0048878	chemical homeostasis	0.315467	0.431107	0	0	1	675
GO:0051726 regulation of cell cycle	1	0.31586	12.5	0.001	Biological Process	GO:0051726	regulation of cell cycle	0.31586	0.431107	0	0	1	676
GO:0006082 organic acid metabolic process	1	0.31861	12.5	0.001	Biological Process	GO:0006082	organic acid metabolic process	0.31861	0.432909	0	0	1	683
GO:0019866 organelle inner membrane	1	0.13702	14.286	0.003	Cellular Component	GO:0019866	organelle inner membrane	0.13702	0.433897	0	0	1	309
GO:0032269 negative regulation of cellular protein metabolic process	1	0.32252	12.5	0.001	Biological Process	GO:0032269	negative regulation of cellular protein metabolic process	0.32252	0.436266	0	0	1	693
GO:0044092 negative regulation of molecular function	1	0.330282	12.5	0.001	Biological Process	GO:0044092	negative regulation of molecular function	0.330282	0.44478	0	0	1	713
GO:0048513 animal organ development	2	0.332686	25	0.001	Biological Process	GO:0048513	animal organ development	0.332686	0.446034	0	0	2	2142
GO:0051248 negative regulation of protein metabolic process	1	0.334902	12.5	0.001	Biological Process	GO:0051248	negative regulation of protein metabolic process	0.334902	0.447028	0	0	1	725
GO:0032502 developmental process	3	0.337255	37.5	0.001	Biological Process	GO:0032502	developmental process	0.337255	0.447209	0	0	3	3740
GO:0043170 macromolecule metabolic process	5	0.33799	62.5	0.001	Biological Process	GO:0043170	macromolecule metabolic process	0.33799	0.447209	0	0	5	7125
GO:0016301 kinase activity	1	0.307113	12.5	0.002	Molecular Function	GO:0016301	kinase activity	0.307113	0.448083	0	0	1	659
GO:0022402 cell cycle process	1	0.348218	12.5	0.001	Biological Process	GO:0022402	cell cycle process	0.348218	0.458274	0	0	1	760
GO:1901700 response to oxygen-containing compound	1	0.350853	12.5	0.001	Biological Process	GO:1901700	response to oxygen-containing compound	0.350853	0.458274	0	0	1	767
GO:0044267 cellular protein metabolic process	3	0.350889	37.5	0.001	Biological Process	GO:0044267	cellular protein metabolic process	0.350889	0.458274	0	0	3	3819
GO:0055114 oxidation-reduction process	1	0.353104	12.5	0.001	Biological Process	GO:0055114	oxidation-reduction process	0.353104	0.459187	0	0	1	773
GO:0030182 neuron differentiation	1	0.356095	12.5	0.001	Biological Process	GO:0030182	neuron differentiation	0.356095	0.461097	0	0	1	781
GO:1901135 carbohydrate derivative metabolic process	1	0.36315	12.5	0.001	Biological Process	GO:1901135	carbohydrate derivative metabolic process	0.36315	0.468232	0	0	1	800
GO:0036094 small molecule binding	2	0.327134	25	0.001	Molecular Function	GO:0036094	small molecule binding	0.327134	0.469595	0	0	2	2133
GO:0007267 cell-cell signaling	1	0.369405	12.5	0.001	Biological Process	GO:0007267	cell-cell signaling	0.369405	0.474278	0	0	1	817
GO:0006796 phosphate-containing compound metabolic process	2	0.373006	25	0.001	Biological Process	GO:0006796	phosphate-containing compound metabolic process	0.373006	0.476881	0	0	2	2328
GO:0016491 oxidoreductase activity	1	0.338449	12.5	0.001	Molecular Function	GO:0016491	oxidoreductase activity	0.338449	0.478126	0	0	1	740
GO:0006793 phosphorus metabolic process	2	0.376673	25	0.001	Biological Process	GO:0006793	phosphorus metabolic process	0.376673	0.479546	0	0	2	2345
GO:0016787 hydrolase activity	2	0.349123	25	0.001	Molecular Function	GO:0016787	hydrolase activity	0.349123	0.485499	0	0	2	2235
GO:0016772 transferase activity, transferring phosphorus-containing groups	1	0.356057	12.5	0.001	Molecular Function	GO:0016772	transferase activity, transferring phosphorus-containing groups	0.356057	0.487524	0	0	1	787
GO:0031966 mitochondrial membrane	1	0.180552	14.286	0.002	Cellular Component	GO:0031966	mitochondrial membrane	0.180552	0.489167	0	0	1	416
GO:0044456 synapse part	1	0.184126	14.286	0.002	Cellular Component	GO:0044456	synapse part	0.184126	0.489167	0	0	1	425
GO:0009986 cell surface	1	0.184523	14.286	0.002	Cellular Component	GO:0009986	cell surface	0.184523	0.489167	0	0	1	426
GO:0005740 mitochondrial envelope	1	0.19946	14.286	0.002	Cellular Component	GO:0005740	mitochondrial envelope	0.19946	0.489167	0	0	1	464
GO:0016020 membrane	5	0.20499	71.429	0.001	Cellular Component	GO:0016020	membrane	0.20499	0.489167	0	0	5	7218
GO:0043005 neuron projection	1	0.208001	14.286	0.002	Cellular Component	GO:0043005	neuron projection	0.208001	0.489167	0	0	1	486
GO:1990234 transferase complex	1	0.214547	14.286	0.002	Cellular Component	GO:1990234	transferase complex	0.214547	0.489167	0	0	1	503
GO:0015031 protein transport	1	0.394597	12.5	0.001	Biological Process	GO:0015031	protein transport	0.394597	0.496272	0	0	1	887
GO:0048699 generation of neurons	1	0.395657	12.5	0.001	Biological Process	GO:0048699	generation of neurons	0.395657	0.496272	0	0	1	890
GO:0030154 cell differentiation	2	0.396019	25	0.001	Biological Process	GO:0030154	cell differentiation	0.396019	0.496272	0	0	2	2435
GO:0006629 lipid metabolic process	1	0.396363	12.5	0.001	Biological Process	GO:0006629	lipid metabolic process	0.396363	0.496272	0	0	1	892
GO:0001932 regulation of protein phosphorylation	1	0.405122	12.5	0.001	Biological Process	GO:0001932	regulation of protein phosphorylation	0.405122	0.505152	0	0	1	917
GO:0015833 peptide transport	1	0.409632	12.5	0.001	Biological Process	GO:0015833	peptide transport	0.409632	0.508683	0	0	1	930
GO:0044429 mitochondrial part	1	0.257988	14.286	0.002	Cellular Component	GO:0044429	mitochondrial part	0.257988	0.50923	0	0	1	619
GO:0045202 synapse	1	0.265265	14.286	0.002	Cellular Component	GO:0045202	synapse	0.265265	0.50923	0	0	1	639
GO:0005615 extracellular space	1	0.277497	14.286	0.001	Cellular Component	GO:0005615	extracellular space	0.277497	0.50923	0	0	1	673
GO:0044463 cell projection part	1	0.28461	14.286	0.001	Cellular Component	GO:0044463	cell projection part	0.28461	0.50923	0	0	1	693
GO:0120038 plasma membrane bounded cell projection part	1	0.28461	14.286	0.001	Cellular Component	GO:0120038	plasma membrane bounded cell projection part	0.28461	0.50923	0	0	1	693
GO:0031967 organelle envelope	1	0.294468	14.286	0.001	Cellular Component	GO:0031967	organelle envelope	0.294468	0.50923	0	0	1	721
GO:0031975 envelope	1	0.294468	14.286	0.001	Cellular Component	GO:0031975	envelope	0.294468	0.50923	0	0	1	721
GO:0097458 neuron part	1	0.294817	14.286	0.001	Cellular Component	GO:0097458	neuron part	0.294817	0.50923	0	0	1	722
GO:0042886 amide transport	1	0.417881	12.5	0.001	Biological Process	GO:0042886	amide transport	0.417881	0.516365	0	0	1	954
GO:0022008 neurogenesis	1	0.420608	12.5	0.001	Biological Process	GO:0022008	neurogenesis	0.420608	0.516365	0	0	1	962
GO:0006807 nitrogen compound metabolic process	5	0.422724	62.5	0.001	Biological Process	GO:0006807	nitrogen compound metabolic process	0.422724	0.516365	0	0	5	7683
GO:0048869 cellular developmental process	2	0.424336	25	0.001	Biological Process	GO:0048869	cellular developmental process	0.424336	0.516365	0	0	2	2568
GO:0045184 establishment of protein localization	1	0.424339	12.5	0.001	Biological Process	GO:0045184	establishment of protein localization	0.424339	0.516365	0	0	1	973
GO:0042325 regulation of phosphorylation	1	0.433743	12.5	0.001	Biological Process	GO:0042325	regulation of phosphorylation	0.433743	0.525696	0	0	1	1001
GO:0051179 localization	3	0.438942	37.5	0.001	Biological Process	GO:0051179	localization	0.438942	0.529879	0	0	3	4324
GO:0007049 cell cycle	1	0.446943	12.5	0.001	Biological Process	GO:0007049	cell cycle	0.446943	0.537396	0	0	1	1041
GO:0010647 positive regulation of cell communication	1	0.459873	12.5	0.001	Biological Process	GO:0010647	positive regulation of cell communication	0.459873	0.550757	0	0	1	1081
GO:0023056 positive regulation of signaling	1	0.46179	12.5	0.001	Biological Process	GO:0023056	positive regulation of signaling	0.46179	0.550875	0	0	1	1087
GO:0050794 regulation of cellular process	5	0.464315	62.5	0.001	Biological Process	GO:0050794	regulation of cellular process	0.464315	0.551715	0	0	5	7946
GO:0050896 response to stimulus	4	0.47436	50	0.001	Biological Process	GO:0050896	response to stimulus	0.47436	0.558332	0	0	4	6263
GO:0044237 cellular metabolic process	5	0.474696	62.5	0.001	Biological Process	GO:0044237	cellular metabolic process	0.474696	0.558332	0	0	5	8011
GO:0019220 regulation of phosphate metabolic process	1	0.478773	12.5	0.001	Biological Process	GO:0019220	regulation of phosphate metabolic process	0.478773	0.558332	0	0	1	1141
GO:0051174 regulation of phosphorus metabolic process	1	0.478773	12.5	0.001	Biological Process	GO:0051174	regulation of phosphorus metabolic process	0.478773	0.558332	0	0	1	1141
GO:0042592 homeostatic process	1	0.480012	12.5	0.001	Biological Process	GO:0042592	homeostatic process	0.480012	0.558332	0	0	1	1145
GO:0071705 nitrogen compound transport	1	0.48094	12.5	0.001	Biological Process	GO:0071705	nitrogen compound transport	0.48094	0.558332	0	0	1	1148
GO:0050877 nervous system process	1	0.49438	12.5	0.001	Biological Process	GO:0050877	nervous system process	0.49438	0.571745	0	0	1	1192
GO:0033554 cellular response to stress	1	0.49679	12.5	0.001	Biological Process	GO:0033554	cellular response to stress	0.49679	0.572348	0	0	1	1200
GO:0044421 extracellular region part	1	0.347285	14.286	0.001	Cellular Component	GO:0044421	extracellular region part	0.347285	0.582213	0	0	1	877
GO:0042221 response to chemical	2	0.508099	25	0.001	Biological Process	GO:0042221	response to chemical	0.508099	0.583159	0	0	2	2975
GO:0007399 nervous system development	1	0.530349	12.5	0.001	Biological Process	GO:0007399	nervous system development	0.530349	0.60573	0	0	1	1315
GO:0048468 cell development	1	0.531763	12.5	0.001	Biological Process	GO:0048468	cell development	0.531763	0.60573	0	0	1	1320
GO:1902494 catalytic complex	1	0.378701	14.286	0.001	Cellular Component	GO:1902494	catalytic complex	0.378701	0.607039	0	0	1	975
GO:0005783 endoplasmic reticulum	1	0.383393	14.286	0.001	Cellular Component	GO:0005783	endoplasmic reticulum	0.383393	0.607039	0	0	1	990
GO:0120025 plasma membrane bounded cell projection	1	0.40368	14.286	0.001	Cellular Component	GO:0120025	plasma membrane bounded cell projection	0.40368	0.621885	0	0	1	1056
GO:0050789 regulation of biological process	5	0.549151	62.5	0.001	Biological Process	GO:0050789	regulation of biological process	0.549151	0.623194	0	0	5	8474
GO:0042995 cell projection	1	0.415694	14.286	0.001	Cellular Component	GO:0042995	cell projection	0.415694	0.623541	0	0	1	1096
GO:0032501 multicellular organismal process	3	0.55162	37.5	0.001	Biological Process	GO:0032501	multicellular organismal process	0.55162	0.62366	0	0	3	4982
GO:0071702 organic substance transport	1	0.559531	12.5	0.001	Biological Process	GO:0071702	organic substance transport	0.559531	0.630252	0	0	1	1421
GO:0005739 mitochondrion	1	0.431875	14.286	0.001	Cellular Component	GO:0005739	mitochondrion	0.431875	0.631202	0	0	1	1151
GO:0008104 protein localization	1	0.583813	12.5	0.001	Biological Process	GO:0008104	protein localization	0.583813	0.655168	0	0	1	1514
GO:0002376 immune system process	1	0.600082	12.5	0.001	Biological Process	GO:0002376	immune system process	0.600082	0.669021	0	0	1	1579
GO:0051172 negative regulation of nitrogen compound metabolic process	1	0.600574	12.5	0.001	Biological Process	GO:0051172	negative regulation of nitrogen compound metabolic process	0.600574	0.669021	0	0	1	1581
GO:0005524 ATP binding	1	0.511116	12.5	0.001	Molecular Function	GO:0005524	ATP binding	0.511116	0.681165	0	0	1	1258
GO:0032559 adenyl ribonucleotide binding	1	0.521206	12.5	0.001	Molecular Function	GO:0032559	adenyl ribonucleotide binding	0.521206	0.681165	0	0	1	1293
GO:0030554 adenyl nucleotide binding	1	0.522918	12.5	0.001	Molecular Function	GO:0030554	adenyl nucleotide binding	0.522918	0.681165	0	0	1	1299
GO:0005515 protein binding	4	0.528094	50	0.001	Molecular Function	GO:0005515	protein binding	0.528094	0.681165	0	0	4	6649
GO:0004888 transmembrane signaling receptor activity	1	0.54304	12.5	0.001	Molecular Function	GO:0004888	transmembrane signaling receptor activity	0.54304	0.690436	0	0	1	1371
GO:0008144 drug binding	1	0.552819	12.5	0.001	Molecular Function	GO:0008144	drug binding	0.552819	0.692971	0	0	1	1407
GO:0031090 organelle membrane	1	0.493608	14.286	0.001	Cellular Component	GO:0031090	organelle membrane	0.493608	0.693889	0	0	1	1374
GO:0005576 extracellular region	1	0.499113	14.286	0.001	Cellular Component	GO:0005576	extracellular region	0.499113	0.693889	0	0	1	1395
GO:0007166 cell surface receptor signaling pathway	1	0.625421	12.5	0.001	Biological Process	GO:0007166	cell surface receptor signaling pathway	0.625421	0.694148	0	0	1	1685
GO:0031324 negative regulation of cellular metabolic process	1	0.631417	12.5	0.001	Biological Process	GO:0031324	negative regulation of cellular metabolic process	0.631417	0.697451	0	0	1	1711
GO:0065007 biological regulation	5	0.633	62.5	0.001	Biological Process	GO:0065007	biological regulation	0.633	0.697451	0	0	5	9001
GO:0038023 signaling receptor activity	1	0.568191	12.5	0.001	Molecular Function	GO:0038023	signaling receptor activity	0.568191	0.699056	0	0	1	1465
GO:0060089 molecular transducer activity	1	0.573383	12.5	0.001	Molecular Function	GO:0060089	molecular transducer activity	0.573383	0.699056	0	0	1	1485
GO:0010605 negative regulation of macromolecule metabolic process	1	0.639356	12.5	0.001	Biological Process	GO:0010605	negative regulation of macromolecule metabolic process	0.639356	0.701901	0	0	1	1746
GO:0033036 macromolecule localization	1	0.646924	12.5	0.001	Biological Process	GO:0033036	macromolecule localization	0.646924	0.707646	0	0	1	1780
GO:0035639 purine ribonucleoside triphosphate binding	1	0.601948	12.5	0.001	Molecular Function	GO:0035639	purine ribonucleoside triphosphate binding	0.601948	0.71071	0	0	1	1599
GO:0032555 purine ribonucleotide binding	1	0.611566	12.5	0.001	Molecular Function	GO:0032555	purine ribonucleotide binding	0.611566	0.71071	0	0	1	1639
GO:0032553 ribonucleotide binding	1	0.614648	12.5	0.001	Molecular Function	GO:0032553	ribonucleotide binding	0.614648	0.71071	0	0	1	1652
GO:0017076 purine nucleotide binding	1	0.614884	12.5	0.001	Molecular Function	GO:0017076	purine nucleotide binding	0.614884	0.71071	0	0	1	1653
GO:0097367 carbohydrate derivative binding	1	0.654959	12.5	0.001	Molecular Function	GO:0097367	carbohydrate derivative binding	0.654959	0.725101	0	0	1	1831
GO:0016740 transferase activity	1	0.660708	12.5	0.001	Molecular Function	GO:0016740	transferase activity	0.660708	0.725101	0	0	1	1858
GO:0000166 nucleotide binding	1	0.664284	12.5	0.001	Molecular Function	GO:0000166	nucleotide binding	0.664284	0.725101	0	0	1	1875
GO:1901265 nucleoside phosphate binding	1	0.664284	12.5	0.001	Molecular Function	GO:1901265	nucleoside phosphate binding	0.664284	0.725101	0	0	1	1875
GO:0005488 binding	6	0.668071	75	0.001	Molecular Function	GO:0005488	binding	0.668071	0.725101	0	0	6	10967
GO:0065009 regulation of molecular function	1	0.676236	12.5	0.001	Biological Process	GO:0065009	regulation of molecular function	0.676236	0.735737	0	0	1	1918
GO:0009892 negative regulation of metabolic process	1	0.67746	12.5	0.001	Biological Process	GO:0009892	negative regulation of metabolic process	0.67746	0.735737	0	0	1	1924
GO:0051171 regulation of nitrogen compound metabolic process	2	0.680554	25	0.001	Biological Process	GO:0051171	regulation of nitrogen compound metabolic process	0.680554	0.736456	0	0	2	3938
GO:0080090 regulation of primary metabolic process	2	0.695698	25	0	Biological Process	GO:0080090	regulation of primary metabolic process	0.695698	0.750165	0	0	2	4036
GO:0060255 regulation of macromolecule metabolic process	2	0.706228	25	0	Biological Process	GO:0060255	regulation of macromolecule metabolic process	0.706228	0.758819	0	0	2	4106
GO:0031323 regulation of cellular metabolic process	2	0.710373	25	0	Biological Process	GO:0031323	regulation of cellular metabolic process	0.710373	0.760576	0	0	2	4134
GO:0010646 regulation of cell communication	1	0.714385	12.5	0	Biological Process	GO:0010646	regulation of cell communication	0.714385	0.761138	0	0	1	2115
GO:0023051 regulation of signaling	1	0.718209	12.5	0	Biological Process	GO:0023051	regulation of signaling	0.718209	0.761138	0	0	1	2136
GO:0044260 cellular macromolecule metabolic process	3	0.718434	37.5	0	Biological Process	GO:0044260	cellular macromolecule metabolic process	0.718434	0.761138	0	0	3	6079
GO:0006950 response to stress	1	0.740735	12.5	0	Biological Process	GO:0006950	response to stress	0.740735	0.78203	0	0	1	2265
GO:0043168 anion binding	1	0.735223	12.5	0	Molecular Function	GO:0043168	anion binding	0.735223	0.788372	0	0	1	2250
GO:0019222 regulation of metabolic process	2	0.753042	25	0	Biological Process	GO:0019222	regulation of metabolic process	0.753042	0.792263	0	0	2	4439
GO:0065008 regulation of biological quality	1	0.76968	12.5	0	Biological Process	GO:0065008	regulation of biological quality	0.76968	0.806965	0	0	1	2446
GO:0043167 ion binding	2	0.761782	25	0	Molecular Function	GO:0043167	ion binding	0.761782	0.807126	0	0	2	4541
GO:0023052 signaling	2	0.778817	25	0	Biological Process	GO:0023052	signaling	0.778817	0.81373	0	0	2	4641
GO:0007154 cell communication	2	0.784052	25	0	Biological Process	GO:0007154	cell communication	0.784052	0.816384	0	0	2	4684
GO:0044444 cytoplasmic part	3	0.605059	42.857	0	Cellular Component	GO:0044444	cytoplasmic part	0.605059	0.821151	0	0	3	6106
GO:0046872 metal ion binding	1	0.805636	12.5	0	Molecular Function	GO:0046872	metal ion binding	0.805636	0.840228	0	0	1	2722
GO:0043169 cation binding	1	0.811906	12.5	0	Molecular Function	GO:0043169	cation binding	0.811906	0.840228	0	0	1	2771
GO:0051716 cellular response to stimulus	2	0.852558	25	0	Biological Process	GO:0051716	cellular response to stimulus	0.852558	0.884352	0	0	2	5331
GO:0048523 negative regulation of cellular process	1	0.855166	12.5	0	Biological Process	GO:0048523	negative regulation of cellular process	0.855166	0.884352	0	0	1	3130
GO:0048519 negative regulation of biological process	1	0.887324	12.5	0	Biological Process	GO:0048519	negative regulation of biological process	0.887324	0.914487	0	0	1	3484
GO:0048522 positive regulation of cellular process	1	0.890847	12.5	0	Biological Process	GO:0048522	positive regulation of cellular process	0.890847	0.915005	0	0	1	3528
GO:0005829 cytosol	1	0.696133	14.286	0	Cellular Component	GO:0005829	cytosol	0.696133	0.92278	0	0	1	2321
GO:0012505 endomembrane system	1	0.715955	14.286	0	Cellular Component	GO:0012505	endomembrane system	0.715955	0.927487	0	0	1	2441
GO:0009987 cellular process	6	0.91148	75	0	Biological Process	GO:0009987	cellular process	0.91148	0.933036	0	0	6	12553
GO:0048518 positive regulation of biological process	1	0.923463	12.5	0	Biological Process	GO:0048518	positive regulation of biological process	0.923463	0.942118	0	0	1	4008
GO:0006725 cellular aromatic compound metabolic process	1	0.93261	12.5	0	Biological Process	GO:0006725	cellular aromatic compound metabolic process	0.93261	0.945597	0	0	1	4175
GO:1901360 organic cyclic compound metabolic process	1	0.938483	12.5	0	Biological Process	GO:1901360	organic cyclic compound metabolic process	0.938483	0.945597	0	0	1	4293
GO:1901576 organic substance biosynthetic process	1	0.939291	12.5	0	Biological Process	GO:1901576	organic substance biosynthetic process	0.939291	0.945597	0	0	1	4310
GO:0007165 signal transduction	1	0.942024	12.5	0	Biological Process	GO:0007165	signal transduction	0.942024	0.945597	0	0	1	4369
GO:0009058 biosynthetic process	1	0.942476	12.5	0	Biological Process	GO:0009058	biosynthetic process	0.942476	0.945597	0	0	1	4379
GO:1901363 heterocyclic compound binding	1	0.94111	12.5	0	Molecular Function	GO:1901363	heterocyclic compound binding	0.94111	0.953717	0	0	1	4383
GO:0097159 organic cyclic compound binding	1	0.943001	12.5	0	Molecular Function	GO:0097159	organic cyclic compound binding	0.943001	0.953717	0	0	1	4425
GO:0005737 cytoplasm	3	0.785369	42.857	0	Cellular Component	GO:0005737	cytoplasm	0.785369	0.994801	0	0	3	7527
GO:0032991 protein-containing complex	1	0.891517	14.286	0	Cellular Component	GO:0032991	protein-containing complex	0.891517	1	0	0	1	4033
GO:0043231 intracellular membrane-bounded organelle	2	0.933281	28.571	0	Cellular Component	GO:0043231	intracellular membrane-bounded organelle	0.933281	1	0	0	2	7324
GO:0043227 membrane-bounded organelle	2	0.951944	28.571	0	Cellular Component	GO:0043227	membrane-bounded organelle	0.951944	1	0	0	2	7777
GO:0005622 intracellular	3	0.969684	42.857	0	Cellular Component	GO:0005622	intracellular	0.969684	1	0	0	3	10331
GO:0044424 intracellular part	3	0.969684	42.857	0	Cellular Component	GO:0044424	intracellular part	0.969684	1	0	0	3	10331
GO:0044446 intracellular organelle part	1	0.973738	14.286	0	Cellular Component	GO:0044446	intracellular organelle part	0.973738	1	0	0	1	6014
GO:0005623 cell	4	0.976274	57.143	0	Cellular Component	GO:0005623	cell	0.976274	1	0	0	4	12145
GO:0044464 cell part	4	0.976274	57.143	0	Cellular Component	GO:0044464	cell part	0.976274	1	0	0	4	12145
GO:0044422 organelle part	1	0.977688	14.286	0	Cellular Component	GO:0044422	organelle part	0.977688	1	0	0	1	6217
GO:0043229 intracellular organelle	2	0.983499	28.571	0	Cellular Component	GO:0043229	intracellular organelle	0.983499	1	0	0	2	9042
GO:0043226 organelle	2	0.986591	28.571	0	Cellular Component	GO:0043226	organelle	0.986591	1	0	0	2	9256
GO:0003674 molecular_function	8	1	100	0.001	Molecular Function	GO:0003674	molecular_function	1	1	0	0	8	14705
GO:0005575 cellular_component	7	1	100	0	Cellular Component	GO:0005575	cellular_component	1	1	0	0	7	14836
GO:0008150 biological_process	8	1	100	0.001	Biological Process	GO:0008150	biological_process	1	1	0	0	8	14591
